# Supplementary material for: Data for teenagers' stressor, mental health, coping style, social support, parenting style and self-efficacy in South China
Source: Data Brief. 2020 Jan 25;29:105202. doi: 10.1016/j.dib.2020.105202 (PMC7011024; doi:10.1016/j.dib.2020.105202)
Supplement: Multimedia component 1 [file mmc1.zip]

Archive with 4 entries (3 files):
- Supplementary material/
- Supplementary material/Questionnaire (Chinese version).docx
- Supplementary material/Questionnaire (English version).docx
- Supplementary material/Supplementary material_Data.csv
