# Supplementary material for: Data for teenagers' stressor, mental health, coping style, social support, parenting style and self-efficacy in South China
Source: Data Brief. 2020 Jan 25;29:105202. doi: 10.1016/j.dib.2020.105202 (PMC7011024; doi:10.1016/j.dib.2020.105202)
Supplement: Multimedia component 1 [file mmc1.zip › Supplementary material/Supplementary material_Data.csv]

ID	Grade	Age	Gender	Lodging_or_not	Only_child_or_not	Family_composition	Stressor_a1	a2	a3	a4	a5	a6	a7	a8	a9	a10	a11	a12	a13	a14	a15	a16	a17	a18	a19	a20	a21	a22	a23	a24	a25	a26	a27	a28	a29	a30	a31	a32	a33	a34	a35	a36	a37	a38	a39	Learning_stress_total_score	Teacher_stress_total_score	Family_environment_stress_total_score	Parenting_style_stress_total_score
0001	1	13	1	1	1	1	4	0	0	4	2	2	1	0	0	0	3	4	3	0	2	3	0	0	2	4	2	4	0	1	4	0	0	0	2	4	4	3	0	0	4	0	2	0	0	12	3	0	7
0002	1	12	0	1	1	1	2	1	0	1	1	0	1	1	0	1	0	0	2	1	1	1	0	0	0	1	1	1	0	0	0	0	1	0	1	4	4	1	0	2	1	1	0	0	0	10	4	1	2
0003	1	13	0	1	1	1	0	0	0	0	0	0	0	0	0	0	0	0	0	0	0	0	0	0	1	0	1	2	0	0	0	0	0	0	1	1	2	2	0	1	0	0	0	0	0	2	2	0	2
0004	1	16	1	1	1	1	2	0	0	0	0	0	0	0	0	0	0	0	1	0	0	0	1	0	0	0	0	1	0	0	1	0	0	0	0	2	1	0	0	1	1	0	1	0	0	4	0	0	0
0005	1	14	1	0	1	1	1	0	0	1	1	1	2	0	0	1	0	2	1	0	1	1	0	0	1	0	1	1	0	0	1	0	1	0	0	0	3	1	0	1	2	1	1	0	1	8	1	1	2
0006	1	13	0	1	1	1	0	0	0	0	0	0	1	0	0	0	0	1	0	0	1	0	0	0	0	0	0	1	0	1	0	0	1	0	1	0	1	1	0	0	0	0	0	0	0	3	1	0	3
0007	1	13	1	1	1	1	1	0	0	0	1	0	0	0	1	0	0	0	0	0	1	0	0	0	1	1	0	0	0	0	0	0	1	0	0	0	1	0	0	0	0	0	0	0	0	3	0	1	2
0008	1	13	1	1	1	1	1	0	0	0	0	0	1	0	0	0	0	0	0	0	0	0	0	1	0	0	0	0	0	0	0	0	0	0	1	0	1	0	0	0	0	0	0	0	0	3	1	0	1
0009	1	13	0	1	1	1	0	0	0	0	2	0	1	0	2	0	0	0	0	0	0	0	0	0	0	0	2	1	0	0	0	0	0	0	0	1	1	0	0	0	0	1	0	0	0	2	0	3	0
0010	1	13	0	1	1	1	0	0	0	0	1	0	2	0	0	0	0	0	0	1	0	0	0	0	0	1	0	0	0	0	0	0	0	0	0	1	1	0	0	0	0	0	0	0	0	3	1	0	0
0011	1	13	1	1	1	1	2	2	3	1	2	3	2	4	3	3	2	2	2	2	4	2	3	4	3	4	0	3	4	3	3	4	3	2	1	0	1	2	4	3	1	0	0	2	2	10	20	12	11
0012	1	12	0	1	1	1	2	0	1	1	2	0	0	0	0	0	0	1	1	0	0	1	0	0	0	0	2	2	0	1	0	0	1	0	1	0	3	0	0	0	0	1	0	1	1	7	0	3	2
0013	1	13	0	1	1	1	2	1	0	1	0	0	1	0	0	0	0	1	1	0	0	0	0	1	0	1	0	0	1	0	0	0	1	0	0	0	2	2	0	0	0	1	0	0	0	7	5	1	0
0014	1	12	0	1	1	1	1	2	0	1	1	1	3	1	0	0	0	1	3	1	1	1	0	1	0	1	1	2	1	0	0	1	1	1	1	1	2	1	0	0	1	0	0	1	0	10	8	1	2
0015	1	14	1	1	1	1	1	0	0	0	2	0	2	0	0	0	0	1	1	0	1	0	0	0	2	0	1	1	0	0	1	0	1	0	2	2	1	0	0	1	0	1	0	1	0	6	0	2	5
0016	1	13	1	1	1	1	3	2	0	2	0	0	3	0	2	1	0	0	0	0	0	1	0	0	1	0	2	2	0	0	0	0	0	0	0	2	4	0	0	0	1	0	1	1	0	10	2	3	1
0017	1	13	1	1	1	1	1	0	0	0	1	0	0	0	0	0	0	1	1	0	0	0	0	0	0	0	0	0	0	1	0	0	0	0	1	1	0	0	0	0	0	0	0	0	0	2	0	0	2
0018	1	13	1	1	1	1	0	0	0	0	1	0	0	0	0	0	0	1	0	0	0	0	0	0	1	0	0	1	0	0	0	0	1	0	1	1	0	0	0	0	0	0	0	0	0	1	0	0	2
0019	1	12	1	1	1	1	1	0	0	1	1	2	2	0	0	1	0	2	0	0	0	1	0	1	0	1	0	2	0	0	0	0	0	0	0	1	2	0	0	0	1	0	0	1	0	5	1	1	0
0020	1	13	0	1	1	1	1	1	3	0	1	1	1	0	0	0	4	0	0	0	1	1	2	0	4	1	0	2	0	0	1	4	1	0	1	4	4	0	1	0	0	1	0	0	0	7	1	5	6
0021	1	13	0	1	1	1	4	2	1	4	0	2	3	1	0	3	0	1	4	2	4	1	0	0	4	1	0	0	0	0	4	0	4	1	4	1	4	4	1	4	1	1	0	4	4	19	10	7	12
0022	1	13	0	1	1	1	1	0	0	1	1	0	1	1	0	0	0	1	1	0	1	1	0	1	1	1	0	1	0	0	0	0	2	0	1	4	2	1	0	0	0	0	1	0	0	7	3	0	3
0023	1	14	0	1	1	1	0	0	0	0	1	0	2	0	0	1	0	1	1	0	1	0	0	0	1	0	1	1	0	0	0	0	2	0	4	0	1	0	0	0	0	1	0	0	0	6	0	1	6
0024	1	13	0	1	1	1	1	1	1	0	2	0	1	0	0	1	0	0	2	1	1	1	0	0	1	1	1	0	1	0	0	0	1	0	1	1	1	2	0	0	1	4	1	1	0	6	5	6	3
0025	1	14	0	1	1	1	2	2	1	2	1	1	2	0	0	0	0	1	2	1	1	1	0	0	2	1	1	1	1	0	0	0	1	0	1	0	2	1	0	4	2	0	1	2	0	9	5	3	4
0026	1	13	0	1	1	1	2	1	0	1	1	0	3	0	0	0	4	1	2	1	0	1	0	0	1	1	0	0	0	0	0	0	1	0	0	4	1	0	1	1	0	0	0	0	0	9	2	1	1
0027	1	13	1	1	1	1	2	1	0	2	0	2	2	1	2	0	0	3	2	1	1	1	0	0	1	2	1	2	0	0	4	0	1	0	0	2	1	0	0	1	2	0	0	0	4	8	3	2	2
0028	1	13	1	1	1	1	3	1	1	1	2	2	2	1	1	0	0	0	1	0	0	1	0	0	1	1	1	0	2	1	2	0	0	0	1	2	3	0	0	0	2	1	0	0	1	9	4	3	3
0029	1	14	1	1	1	1	2	0	1	0	0	1	0	0	2	3	0	1	1	0	0	1	0	0	1	1	0	0	0	0	0	0	0	0	0	1	3	0	0	0	0	1	0	0	1	6	0	4	1
0030	1	14	0	1	1	1	3	1	0	0	1	0	1	0	0	0	0	0	0	0	0	0	0	0	1	1	1	0	0	0	0	0	0	0	0	0	1	0	0	0	0	0	0	0	0	5	1	0	1
0031	1	13	0	1	1	1	2	1	0	1	2	1	2	0	0	1	0	1	0	0	1	1	0	0	1	0	1	1	0	0	0	0	1	0	1	0	2	1	0	1	1	1	1	1	0	7	2	2	3
0032	1	13	1	1	1	1	2	1	0	2	1	1	2	1	0	1	0	1	2	1	1	1	0	0	1	1	1	1	1	0	1	0	1	0	1	1	2	2	0	0	1	0	0	1	0	9	6	1	3
0033	1	13	1	1	1	1	1	1	4	1	1	1	1	1	0	0	0	1	1	1	4	0	0	0	4	2	1	1	0	2	1	1	1	1	4	2	2	1	3	0	3	2	0	4	1	6	5	13	14
0034	1	13	0	1	1	1	3	2	0	0	1	0	2	4	0	0	0	0	2	1	1	1	0	0	1	1	1	0	0	0	0	1	0	2	4	1	0	1	0	1	1	0	0	1	0	7	10	1	6
0035	1	13	0	1	1	1	2	0	0	0	0	0	1	0	0	0	0	0	1	0	0	0	0	0	0	0	0	0	0	0	0	0	1	0	1	0	1	0	0	0	1	0	0	0	0	6	0	0	1
0036	1	12	0	1	1	1	1	1	0	0	2	1	1	4	0	0	0	1	1	0	3	0	0	0	1	1	0	1	0	0	1	0	1	0	0	2	1	1	0	0	1	0	0	0	1	5	6	0	4
0037	1	13	1	1	1	1	1	1	0	0	0	1	1	0	0	0	0	1	1	0	0	0	0	0	1	0	0	0	0	0	0	0	0	0	1	1	1	0	0	1	0	1	0	0	4	4	1	1	2
0038	1	13	1	1	1	1	1	4	4	2	0	2	3	3	4	2	4	4	2	3	4	3	4	4	2	2	1	2	4	4	3	1	2	2	0	3	2	4	4	4	3	2	4	4	4	10	24	18	10
0039	1	12	0	1	1	1	1	4	0	0	4	0	0	3	0	0	2	1	2	3	0	4	1	3	0	1	3	2	4	2	0	2	1	0	0	3	0	4	0	1	2	0	0	0	0	4	21	0	2
0040	1	13	1	1	1	1	0	0	0	0	0	0	0	0	0	0	0	0	1	0	0	0	0	0	0	0	0	0	0	0	0	0	0	0	0	1	0	0	0	1	0	2	0	0	0	1	0	2	0
0041	1	13	0	1	1	1	4	3	0	1	1	2	0	4	0	0	0	0	3	4	3	1	1	0	4	1	2	1	1	0	0	0	1	0	4	0	1	3	0	0	1	0	0	0	0	9	15	0	11
0042	1	12	0	1	1	1	0	2	0	1	1	0	0	0	0	0	0	0	1	0	1	0	0	0	1	0	0	1	0	0	0	0	0	0	0	0	0	1	0	0	0	0	0	0	0	1	3	0	2
0043	1	13	1	1	1	1	2	1	0	0	0	1	1	1	0	0	0	0	1	1	1	0	0	0	2	1	2	1	1	0	0	0	1	0	1	1	3	1	0	0	1	0	0	0	0	8	5	0	4
0044	1	12	0	1	1	1	3	4	0	1	1	1	2	2	0	2	0	1	4	3	1	2	1	1	2	3	2	1	0	2	0	1	1	1	2	4	0	1	2	0	0	1	2	0	0	10	12	3	7
0045	1	12	1	1	1	1	2	0	0	0	0	0	1	0	0	0	0	0	1	0	0	0	0	0	0	0	0	0	0	0	0	0	0	0	0	0	1	0	0	0	0	0	0	0	0	5	0	0	0
0046	1	13	1	1	1	1	0	0	0	1	0	0	0	0	0	0	0	1	1	1	0	0	0	1	1	1	0	0	0	0	0	0	0	0	0	0	1	0	0	0	0	0	0	0	0	2	2	0	1
0047	1	17	1	1	1	1	2	1	0	2	3	1	3	1	1	1	0	3	0	2	1	1	0	1	1	3	2	1	2	3	0	0	0	1	4	2	4	2	2	2	2	1	0	4	4	9	10	8	9
0048	1	13	1	1	1	1	0	4	0	0	4	2	0	1	0	0	0	0	0	4	0	1	0	2	2	1	4	4	2	1	4	3	2	4	2	4	4	4	1	1	4	0	0	0	0	6	21	1	5
0049	1	12	0	1	1	1	1	4	1	0	1	2	0	4	0	0	1	2	4	1	0	0	1	3	2	2	1	1	1	1	4	1	1	4	1	1	4	4	0	1	1	1	0	1	4	10	21	3	4
0050	1	13	1	1	1	1	3	0	0	1	0	2	1	1	0	0	0	0	3	0	1	1	0	0	1	1	0	1	0	0	1	0	0	0	1	2	3	0	0	2	0	0	0	0	1	10	1	0	3
0051	1	13	0	1	1	1	2	2	0	0	0	0	4	4	0	2	0	1	4	1	1	1	0	1	1	1	1	0	2	0	0	0	4	1	1	4	4	2	0	4	1	1	1	1	1	18	13	2	3
0052	1	13	0	1	1	1	0	2	0	0	0	0	0	4	0	0	0	1	0	2	0	0	0	0	0	2	0	1	1	0	0	0	1	4	0	1	1	0	0	0	2	0	0	0	0	2	13	0	0
0053	1	12	1	1	1	1	1	0	0	1	0	1	2	0	0	0	0	2	2	0	0	0	0	0	1	0	0	2	0	0	0	0	0	0	0	0	3	0	0	2	1	0	0	0	0	8	0	0	1
0054	1	13	0	1	1	1	1	4	0	1	1	2	3	1	0	1	4	2	4	0	3	0	0	1	4	1	1	2	0	0	0	0	4	4	4	4	4	4	0	1	4	4	0	2	0	16	14	6	11
0055	1	14	1	1	1	1	0	0	0	2	3	0	4	4	0	0	0	1	2	2	1	1	0	0	1	4	0	3	2	0	2	2	3	2	0	2	4	0	0	0	2	1	4	3	0	13	10	4	2
0056	1	13	0	1	1	1	0	4	0	0	0	0	0	4	0	0	0	1	0	1	0	0	0	0	0	0	0	1	0	0	0	0	0	0	0	0	1	0	0	0	1	0	0	0	0	1	9	0	0
0057	1	13	1	1	1	1	2	1	0	0	1	2	1	1	2	0	0	1	3	1	1	1	0	0	1	0	2	1	0	1	0	0	1	0	0	0	4	1	0	2	2	2	0	1	2	11	4	5	3
0058	1	12	1	1	1	1	2	1	2	1	1	1	2	2	4	2	0	2	3	1	0	1	0	0	0	2	2	1	2	1	1	0	0	0	0	1	3	2	0	3	2	0	2	2	0	10	8	8	1
0059	1	13	1	1	1	1	3	4	2	2	4	2	2	1	0	1	1	1	2	2	2	2	0	2	2	1	2	1	2	0	2	1	2	3	3	2	2	1	1	1	3	2	2	2	4	11	15	7	7
0060	1	12	0	1	1	1	2	1	0	1	1	2	2	1	0	0	0	0	0	0	1	0	0	0	1	0	0	0	0	0	0	0	0	0	0	0	0	1	0	1	0	0	1	1	0	4	3	1	2
0061	1	12	0	1	1	1	1	2	0	1	1	0	3	2	0	1	0	1	3	1	0	0	0	1	2	1	1	0	2	0	0	0	0	0	2	0	4	1	0	0	1	0	0	1	0	11	9	1	4
0062	1	13	0	1	1	1	1	0	0	1	0	0	2	0	0	0	0	0	0	0	0	0	0	0	0	1	0	1	0	0	0	0	1	0	0	0	1	1	0	0	0	0	0	0	0	5	1	0	0
0063	1	14	1	1	1	1	2	3	0	1	1	1	2	3	0	1	0	0	2	1	1	1	0	1	1	1	1	0	0	1	0	2	2	0	1	2	4	1	0	2	0	0	1	1	0	12	9	1	4
0064	1	13	0	1	1	1	4	4	0	1	0	1	4	2	1	1	0	2	3	2	2	1	0	3	2	1	1	1	2	0	1	1	1	2	1	1	3	1	0	1	0	0	0	1	0	15	16	2	5
0065	1	11	1	1	1	1	2	0	0	1	0	1	1	1	0	0	0	0	3	0	0	1	0	0	0	1	0	0	0	0	0	0	0	0	1	2	3	0	0	0	3	0	0	0	1	9	1	0	1
0066	1	13	1	1	1	1	3	3	0	1	0	0	0	4	0	0	0	2	4	3	0	1	0	1	1	0	0	0	1	0	0	0	0	1	0	0	4	1	0	0	4	0	0	0	0	11	14	0	1
0067	1	12	1	1	1	1	2	2	1	0	1	2	1	1	1	2	1	2	3	1	1	0	1	1	1	1	1	2	0	1	1	1	0	1	1	1	2	1	0	1	1	0	1	1	1	8	7	3	4
0068	1	15	1	1	1	1	1	2	0	0	3	1	3	1	0	0	0	1	2	0	1	0	0	0	1	0	0	0	0	0	0	0	1	0	0	2	3	2	0	0	1	0	0	0	2	10	5	0	2
0069	1	12	0	1	1	1	2	1	0	3	1	0	0	1	0	0	0	1	3	0	1	3	0	0	1	0	0	0	0	0	0	0	1	0	1	0	2	2	0	1	1	0	0	0	0	8	4	0	3
0070	1	12	0	1	1	1	1	4	1	1	1	2	2	0	4	1	0	2	0	2	4	1	0	2	2	1	0	1	2	1	0	2	0	0	0	0	0	0	3	1	0	0	0	1	0	3	10	9	7
0071	1	12	1	1	1	1	2	0	0	0	1	2	1	0	0	0	0	2	2	0	0	0	0	0	1	0	1	2	0	0	0	0	1	0	0	2	3	0	0	0	2	0	0	0	1	9	0	0	1
0072	1	12	1	1	1	1	2	0	0	1	0	1	1	0	0	0	0	1	1	0	0	0	0	0	0	0	1	0	0	1	2	0	0	0	0	0	2	0	0	0	1	0	1	0	0	6	0	0	1
0073	1	11	1	1	1	1	1	0	0	1	2	1	1	0	0	0	0	0	3	0	2	1	0	0	2	0	1	2	0	0	0	0	1	0	2	2	3	1	0	0	4	0	0	0	0	9	1	0	6
0074	1	14	0	1	1	1	1	0	0	1	0	1	3	1	0	0	0	0	2	1	1	1	0	1	1	1	1	0	0	1	1	1	0	1	0	0	2	1	1	0	1	0	2	1	1	8	5	2	3
0075	1	12	1	1	1	1	0	1	0	0	0	0	1	0	0	0	0	0	0	0	0	0	0	0	0	0	0	0	0	0	0	0	0	0	0	1	1	0	0	0	0	0	0	0	0	2	1	0	0
0076	1	13	0	1	1	1	1	0	0	0	0	2	1	0	0	0	0	1	1	1	0	0	0	0	0	1	1	2	1	0	1	0	0	0	1	1	2	0	0	0	0	0	1	0	0	5	2	0	1
0077	1	13	0	1	1	1	1	0	2	0	1	1	1	0	3	1	0	1	1	0	0	0	0	0	0	0	0	0	0	0	0	0	1	0	0	1	2	1	0	0	0	0	0	0	0	6	1	5	0
0078	1	12	0	1	1	1	0	0	0	0	0	0	2	1	0	0	0	0	0	0	0	0	0	1	0	1	0	0	0	0	4	0	1	0	0	0	3	0	0	0	0	0	1	0	0	6	2	0	0
0079	1	12	1	1	1	1	2	0	0	3	0	0	1	0	0	0	0	1	1	0	0	0	0	0	1	1	0	0	0	0	0	0	1	0	1	1	1	1	0	0	0	0	0	0	1	6	1	0	2
0080	1	13	1	1	1	1	0	1	0	0	0	0	1	0	0	0	0	0	1	0	0	1	0	0	0	0	0	0	1	0	0	0	0	0	0	1	2	1	0	0	1	0	0	0	0	4	3	0	0
0081	1	12	0	1	1	1	1	0	2	1	0	1	1	0	1	0	0	0	0	0	1	1	0	0	1	0	0	0	0	0	0	0	1	0	0	0	0	0	0	0	3	0	0	0	0	3	0	3	2
0082	1	12	1	1	1	1	3	2	0	0	0	0	2	1	1	0	0	0	4	2	0	0	0	0	0	0	0	0	0	0	0	0	0	0	0	2	3	1	0	3	0	0	0	0	0	12	6	1	0
0083	1	13	1	1	1	1	2	0	0	1	0	1	0	0	0	0	0	1	2	0	1	0	0	0	2	1	2	0	0	0	1	0	1	2	0	1	3	0	0	1	0	0	0	2	0	8	2	2	3
0084	1	12	1	1	1	1	0	0	0	1	1	1	0	1	0	0	0	2	2	2	0	0	0	0	0	1	1	1	0	0	0	0	0	0	0	0	0	0	0	0	1	0	0	1	0	2	3	1	0
0085	1	13	0	1	1	1	0	1	0	0	0	0	0	0	0	0	0	0	1	0	0	0	0	0	0	1	0	0	0	1	0	0	1	0	1	1	0	1	0	1	1	0	0	0	0	2	2	0	2
0086	1	13	0	1	1	1	2	0	0	1	0	1	0	0	0	0	0	0	1	0	1	1	0	0	1	0	1	0	0	0	0	0	1	0	0	1	1	1	0	0	0	0	0	1	0	5	1	1	2
0087	1	13	1	1	1	1	2	0	0	1	0	0	1	0	0	0	0	1	0	0	0	0	0	0	2	1	1	0	0	0	0	0	1	0	1	2	0	0	0	0	0	0	0	0	0	4	0	0	3
0088	1	12	1	1	1	1	1	0	0	0	0	0	0	0	0	0	0	0	1	0	0	0	0	0	0	0	0	0	0	0	0	0	0	0	0	1	1	0	0	0	1	0	0	0	0	3	0	0	0
0089	1	12	0	1	1	1	3	0	0	0	0	0	2	0	0	0	0	0	1	0	1	0	0	0	1	0	0	1	0	0	0	1	0	0	0	0	4	0	0	0	0	0	0	0	0	10	0	0	2
0090	1	12	0	1	1	1	1	0	0	0	1	0	1	0	0	0	0	0	1	0	0	0	0	0	0	1	1	1	1	0	0	0	0	0	0	1	2	0	0	0	0	0	0	0	0	5	1	0	0
0091	1	13	1	1	1	1	2	2	1	2	1	1	3	0	1	1	0	1	1	0	1	0	0	3	4	1	1	0	0	0	1	0	0	0	2	1	2	0	1	1	1	0	0	0	1	8	5	3	7
0092	1	12	0	1	1	1	2	1	0	1	2	3	1	0	0	1	0	1	2	0	1	0	0	0	2	0	0	1	0	1	0	0	0	0	0	0	3	1	0	0	2	0	0	0	1	8	2	0	4
0093	1	12	0	1	1	1	4	0	0	4	4	3	4	0	2	2	0	0	4	3	2	2	2	0	2	4	1	1	0	1	1	4	1	1	4	1	0	1	0	4	1	0	0	0	0	13	5	2	9
0094	1	13	0	1	1	1	1	0	0	1	1	1	2	0	0	0	0	0	1	0	0	1	0	0	0	1	0	1	0	0	0	0	0	0	0	0	2	0	0	0	0	1	1	0	0	6	0	1	0
0095	1	13	1	1	1	1	2	0	0	1	1	1	2	0	0	0	0	1	1	0	0	1	0	0	0	0	0	0	0	0	0	0	1	0	1	2	2	0	0	0	2	3	0	1	1	8	0	4	1
0096	1	12	1	1	1	1	2	1	0	1	2	1	2	1	0	0	0	1	2	1	1	1	0	0	0	2	1	1	0	0	0	0	1	0	1	2	2	1	1	0	1	1	0	1	0	9	4	3	2
0097	1	13	1	1	1	1	0	0	0	1	1	1	1	0	0	0	0	0	0	0	0	0	0	0	0	0	0	0	0	0	0	0	1	0	0	1	1	0	0	1	0	0	0	0	0	3	0	0	0
0098	1	12	1	1	1	1	2	1	0	0	1	0	1	0	0	0	0	1	1	0	1	1	0	0	1	1	1	0	0	0	1	0	1	0	0	2	2	1	0	0	2	0	1	0	4	7	2	0	2
0099	1	14	1	1	1	1	2	0	1	0	1	1	1	0	0	1	0	2	2	0	1	1	0	0	0	1	0	0	0	0	0	0	1	0	0	1	1	0	0	1	2	0	0	1	0	7	0	2	1
0100	1	13	0	1	1	1	2	1	0	1	1	2	2	1	0	0	0	1	2	3	1	1	0	0	2	1	0	2	1	1	1	0	1	0	1	2	2	0	0	1	0	1	0	0	0	9	6	1	5
0101	1	12	1	1	1	1	3	0	0	1	1	1	4	0	0	2	0	0	3	0	1	1	0	0	1	1	0	2	0	0	0	0	0	0	0	0	3	0	0	1	0	0	0	0	1	13	0	0	2
0102	1	12	0	1	1	1	1	3	0	0	4	3	1	1	0	1	0	1	2	4	1	2	0	1	1	0	1	0	2	1	0	0	1	4	0	0	1	0	0	0	0	0	0	0	0	6	15	0	3
0103	1	12	1	1	1	0	1	0	0	0	2	0	1	0	0	0	0	0	0	0	0	0	0	0	1	0	0	0	0	0	0	0	0	0	4	1	1	0	0	0	0	0	0	0	0	3	0	0	5
0104	1	12	1	1	1	1	2	0	0	1	1	0	0	0	0	0	0	1	2	0	0	0	0	0	1	1	0	1	0	0	0	0	0	0	0	2	3	0	0	0	1	0	0	0	0	7	0	0	1
0105	1	13	1	1	1	0	1	1	2	1	1	0	2	1	0	0	0	1	1	1	0	1	0	0	2	1	0	1	1	0	3	0	1	0	1	1	3	2	0	1	2	0	1	1	1	8	6	3	3
0106	1	13	0	1	1	1	0	0	0	0	0	0	0	0	0	0	0	0	0	0	0	0	0	0	0	0	0	0	0	0	0	0	0	0	0	0	0	0	0	0	0	0	0	0	0	0	0	0	0
0107	1	12	1	1	1	1	0	0	0	0	0	2	2	0	0	0	0	0	2	0	0	0	0	0	0	0	0	1	0	0	0	0	0	0	1	1	1	0	0	1	3	0	0	0	0	5	0	0	1
0108	1	13	0	1	1	1	2	0	0	2	1	1	1	0	0	0	0	1	0	0	1	1	0	0	0	3	1	0	1	0	0	0	0	0	2	3	1	1	1	0	0	0	1	0	0	4	2	1	3
0109	1	13	1	1	1	1	2	2	0	3	2	1	2	1	1	3	0	2	3	1	3	1	0	1	3	2	2	2	0	0	1	1	3	0	2	2	3	0	0	0	1	0	3	4	1	13	5	5	8
0110	1	12	1	1	1	1	0	0	0	0	0	0	1	0	0	0	0	1	0	0	0	0	0	0	1	0	2	0	0	0	1	0	0	0	1	2	1	0	0	0	1	0	0	0	0	2	0	0	2
0111	1	12	1	1	1	1	1	0	1	1	1	1	1	0	0	0	0	1	1	0	1	1	0	0	1	1	1	0	0	0	1	0	1	0	1	0	1	0	0	0	1	0	0	1	0	5	0	2	3
0112	1	13	0	1	1	1	1	1	1	1	0	0	0	1	0	0	0	0	1	1	0	1	0	0	0	1	1	1	0	0	0	0	0	0	0	1	0	1	0	0	1	1	0	0	0	2	4	2	0
0113	1	12	0	1	1	1	2	0	0	0	0	0	2	0	0	0	0	0	1	0	0	0	0	0	1	1	0	1	1	0	0	0	1	0	2	0	2	1	0	0	3	0	0	0	0	8	2	0	3
0114	1	13	0	1	1	1	2	1	1	1	1	0	2	0	0	2	0	1	1	0	1	1	0	1	1	1	0	1	0	0	0	0	0	0	0	0	1	0	0	0	1	1	0	1	0	6	2	3	2
0115	1	12	1	1	1	1	0	0	1	0	0	0	1	0	0	0	0	0	0	0	0	0	0	0	0	0	0	0	0	0	0	0	0	0	1	1	0	0	0	0	0	0	0	0	0	1	0	1	1
0116	1	13	0	1	1	1	1	0	0	1	0	1	3	0	0	0	0	1	1	0	1	1	0	0	1	1	0	1	0	0	1	0	0	0	1	1	4	1	0	4	2	1	0	4	2	9	1	5	3
0117	1	12	0	0	1	1	3	1	0	2	1	1	1	0	2	1	0	1	1	0	1	1	0	0	1	1	2	0	1	0	0	0	1	0	0	1	3	0	0	1	1	2	2	0	0	9	2	4	2
0118	1	13	0	1	1	1	1	0	0	1	1	2	2	0	0	0	0	2	1	0	1	1	0	0	1	1	1	1	0	0	0	0	0	0	1	1	2	1	0	1	1	0	0	1	2	6	1	1	3
0119	1	14	1	1	1	1	2	0	0	1	0	0	1	0	0	0	0	0	0	0	0	0	0	0	0	0	0	1	0	1	0	0	0	0	2	1	0	0	0	0	0	0	0	0	1	3	0	0	3
0120	1	12	1	1	1	1	1	0	1	0	0	0	2	0	0	1	2	2	2	0	1	0	0	1	1	0	0	2	0	0	1	0	1	0	1	0	3	1	1	0	0	0	1	2	1	9	2	4	3
0121	1	12	0	1	1	1	2	2	1	2	1	0	3	0	0	0	0	0	1	1	1	1	0	1	3	1	1	0	1	0	0	0	2	1	2	0	2	2	0	0	0	1	0	0	0	10	8	2	6
0122	1	13	1	1	1	1	2	0	0	0	1	0	1	0	0	0	0	0	1	0	0	0	0	0	0	0	0	0	0	0	1	0	0	0	0	0	1	0	0	0	0	0	0	0	0	5	0	0	0
0123	1	13	0	1	1	1	1	2	0	3	1	0	1	0	0	0	0	1	0	2	2	1	0	1	3	0	1	0	2	1	2	0	3	1	2	0	1	2	2	0	1	1	0	0	1	6	10	3	8
0124	1	12	1	1	1	1	0	0	0	1	0	0	2	0	0	0	0	0	0	0	0	0	0	0	2	0	0	0	0	0	0	0	0	0	0	0	2	1	0	0	0	0	0	0	0	4	1	0	2
0125	1	12	0	0	1	1	0	0	1	2	2	0	2	1	0	0	0	0	0	1	1	2	0	0	2	1	0	0	0	0	0	0	0	0	0	2	2	1	0	0	0	0	0	0	0	4	3	1	3
0126	1	11	0	1	1	1	2	0	0	1	1	1	2	2	0	0	0	1	1	0	1	2	0	0	2	1	0	0	0	0	0	0	1	0	1	0	3	2	0	1	2	2	0	2	1	9	4	4	4
0127	1	11	0	1	1	1	2	0	0	1	1	1	2	2	0	0	0	1	1	0	1	2	0	0	2	1	0	0	0	0	0	0	1	0	1	0	3	2	0	1	2	2	0	2	1	9	4	4	4
0128	1	12	1	1	1	1	1	0	0	0	0	1	2	0	0	0	0	1	1	0	1	0	0	0	0	0	0	0	0	0	0	0	0	0	1	1	3	0	0	2	0	0	0	0	1	7	0	0	2
0129	1	12	1	1	1	1	1	0	0	0	0	1	2	0	0	0	0	1	1	0	1	0	0	0	0	0	0	0	0	0	0	0	0	0	1	1	3	0	0	2	0	0	0	0	1	7	0	0	2
0130	1	12	0	1	1	1	1	0	0	0	1	0	0	0	0	0	0	1	0	0	0	0	0	0	0	0	0	0	0	0	1	0	0	0	0	0	0	0	0	0	1	0	0	0	0	1	0	0	0
0131	1	12	0	1	1	1	1	0	0	0	1	0	0	0	0	0	0	1	0	0	0	0	0	0	0	0	0	0	0	0	1	0	0	0	0	0	0	0	0	0	1	0	0	0	0	1	0	0	0
0132	1	13	0	1	1	1	3	2	1	1	0	1	2	1	0	0	0	1	4	1	1	1	0	2	3	2	2	0	1	0	0	0	0	1	0	1	4	1	0	1	1	1	0	1	2	13	9	3	4
0133	1	13	0	1	1	1	3	2	1	1	0	1	2	1	0	0	0	1	4	1	1	1	0	2	3	2	2	0	1	0	0	0	0	1	0	1	4	1	0	1	1	1	0	1	2	13	9	3	4
0134	1	12	0	1	1	1	1	0	0	0	0	0	0	0	0	0	0	1	0	0	0	0	0	0	0	2	1	3	0	0	0	0	1	0	0	0	0	0	0	0	0	0	0	0	0	2	0	0	0
0135	1	12	0	1	1	1	1	0	0	0	0	0	0	0	0	0	0	1	0	0	0	0	0	0	0	2	1	3	0	0	0	0	1	0	0	0	0	0	0	0	0	0	0	0	0	2	0	0	0
0136	1	13	1	1	1	1	2	0	0	1	0	1	1	0	2	0	0	1	4	1	1	0	1	1	0	0	2	1	0	1	0	0	1	0	0	2	4	1	0	2	1	1	0	1	0	12	3	4	2
0137	1	13	1	1	1	1	2	0	0	1	0	1	1	0	2	0	0	1	4	1	1	0	1	1	0	0	2	1	0	1	0	0	1	0	0	2	4	1	0	2	1	1	0	1	0	12	3	4	2
0138	1	12	1	1	1	1	1	0	1	0	0	1	0	0	0	0	0	1	0	0	0	0	0	0	1	1	0	0	0	0	0	0	1	0	1	1	1	0	0	0	1	0	0	0	0	3	0	1	2
0139	1	12	1	1	1	1	1	0	1	0	0	1	0	0	0	0	0	1	0	0	0	0	0	0	1	1	0	0	0	0	0	0	1	0	1	1	1	0	0	0	1	0	0	0	0	3	0	1	2
0140	1	12	1	1	1	1	0	1	0	4	1	1	1	0	4	4	0	2	0	0	0	4	0	0	1	4	0	1	4	0	0	0	0	0	0	0	2	1	2	4	0	0	0	0	0	3	6	6	1
0141	1	12	1	1	1	1	0	1	0	4	1	1	1	0	4	4	0	2	0	0	0	4	0	0	1	4	0	1	4	0	0	0	0	0	0	0	2	1	2	4	0	0	0	0	0	3	6	6	1
0142	1	12	1	1	1	0	1	0	1	2	2	1	2	0	0	1	0	1	1	0	1	1	0	0	1	1	1	0	0	0	3	0	2	0	2	2	2	0	0	2	1	1	0	1	0	8	0	3	4
0143	1	12	1	1	1	0	1	0	1	2	2	1	2	0	0	1	0	1	1	0	1	1	0	0	1	1	1	0	0	0	3	0	2	0	2	2	2	0	0	2	1	1	0	1	0	8	0	3	4
0144	1	13	1	1	1	1	2	0	1	0	0	1	1	0	0	0	0	1	3	0	0	0	0	1	0	1	2	1	0	0	1	0	1	2	1	0	1	0	0	0	1	0	0	1	0	8	3	2	1
0145	1	13	1	1	1	1	2	0	1	0	0	1	1	0	0	0	0	1	3	0	0	0	0	1	0	1	2	1	0	0	1	0	1	2	1	0	1	0	0	0	1	0	0	1	0	8	3	2	1
0146	1	13	1	1	1	1	0	0	0	2	0	1	1	0	0	0	0	0	0	0	0	0	0	0	0	1	3	3	1	3	0	2	0	0	2	1	1	2	0	0	0	0	0	0	0	2	3	0	5
0147	1	13	1	1	1	1	0	0	0	2	0	1	1	0	0	0	0	0	0	0	0	0	0	0	0	1	3	3	1	3	0	2	0	0	2	1	1	2	0	0	0	0	0	0	0	2	3	0	5
0148	1	13	1	1	1	1	0	0	0	0	1	0	1	0	0	0	0	0	0	0	0	0	1	0	0	0	1	0	0	0	0	0	0	0	1	1	0	0	0	0	0	0	0	0	0	1	0	0	1
0149	1	13	1	1	1	1	0	0	0	0	1	0	1	0	0	0	0	0	0	0	0	0	1	0	0	0	1	0	0	0	0	0	0	0	1	1	0	0	0	0	0	0	0	0	0	1	0	0	1
0150	1	11	1	0	1	1	0	0	0	0	0	0	0	0	0	0	0	0	1	0	0	0	0	0	0	0	0	0	0	0	0	0	0	0	0	1	0	0	0	0	1	0	0	0	0	1	0	0	0
0151	1	11	1	0	1	1	0	0	0	0	0	0	0	0	0	0	0	0	1	0	0	0	0	0	0	0	0	0	0	0	0	0	0	0	0	1	0	0	0	0	1	0	0	0	0	1	0	0	0
0152	1	13	1	1	1	1	1	0	0	1	2	0	1	0	0	1	0	0	0	0	0	0	0	0	3	1	0	0	0	1	0	0	1	0	1	1	1	1	0	0	2	0	0	1	0	4	1	1	5
0153	1	13	1	1	1	1	1	0	0	1	2	0	1	0	0	1	0	0	0	0	0	0	0	0	3	1	0	0	0	1	0	0	1	0	1	1	1	1	0	0	2	0	0	1	0	4	1	1	5
0154	1	12	0	1	1	1	4	4	4	4	0	4	0	4	1	4	0	1	0	0	4	0	0	0	0	0	0	4	0	0	0	0	0	0	0	0	0	0	0	0	0	0	0	0	0	4	8	5	4
0155	1	12	0	1	1	1	0	0	0	1	0	1	1	0	1	1	0	1	0	1	0	1	4	0	1	0	0	1	0	0	0	0	0	0	0	1	0	1	0	0	0	0	0	0	0	1	2	1	1
0156	1	12	1	1	1	1	2	0	0	1	1	1	1	0	0	0	0	1	0	0	0	0	0	0	0	1	0	1	0	0	0	0	1	0	0	2	1	1	0	0	0	0	0	0	0	5	1	0	0
0157	1	13	0	0	1	1	2	0	0	1	1	1	1	0	1	0	0	1	1	0	0	1	0	0	0	1	1	1	0	0	0	0	1	0	1	2	1	0	0	0	0	0	0	0	0	6	0	1	1
0158	1	13	0	1	1	1	2	2	0	0	2	2	2	0	0	0	3	1	2	0	2	1	2	0	1	3	1	2	0	0	0	1	0	0	2	0	1	0	1	0	3	0	0	2	2	7	2	3	5
0159	1	13	0	1	1	1	1	0	1	1	0	0	2	1	0	0	0	1	0	0	1	1	0	0	1	0	1	1	0	1	0	0	1	0	2	2	2	1	0	1	4	1	1	2	4	6	2	4	5
0160	1	13	0	1	1	1	4	0	0	1	2	0	4	1	0	0	0	1	4	0	0	0	0	0	0	1	0	1	0	0	0	0	1	0	0	0	3	0	1	0	2	2	0	3	0	16	1	6	0
0161	1	13	1	1	1	1	2	0	0	2	1	1	1	0	0	1	0	0	2	0	0	1	0	0	0	0	1	0	0	0	0	0	0	0	0	1	1	1	0	0	0	0	0	0	0	6	1	0	0
0162	1	13	0	1	1	1	2	1	0	1	2	1	2	0	0	0	0	2	2	1	1	1	0	0	0	0	0	0	0	0	0	0	0	0	0	1	2	1	0	0	0	0	0	0	0	8	3	0	1
0163	1	13	0	1	1	1	1	0	0	1	0	1	3	0	0	1	0	0	4	0	1	0	0	0	2	1	1	0	1	0	0	0	3	0	0	1	4	1	0	3	2	0	0	0	0	15	2	0	3
0164	1	12	0	1	1	1	2	2	2	1	2	1	1	0	0	0	0	0	3	0	2	0	0	0	1	1	1	0	0	0	0	0	0	0	2	1	1	0	0	0	0	0	0	0	0	7	2	2	5
0165	1	13	1	1	1	1	1	0	0	1	2	2	2	0	0	1	0	2	2	1	2	2	0	0	1	1	0	2	0	0	0	0	2	0	0	1	2	0	0	2	2	2	0	0	0	9	1	2	3
0166	1	12	1	1	1	1	1	0	0	0	0	0	1	0	0	0	0	0	0	0	0	0	0	0	0	0	1	0	0	0	0	0	0	0	0	1	0	0	0	0	0	0	0	0	0	2	0	0	0
0167	1	12	1	1	1	1	1	0	0	1	3	1	1	0	0	1	0	2	0	0	0	0	0	0	0	1	0	0	0	0	0	0	0	0	0	0	0	0	0	1	3	0	0	0	0	2	0	0	0
0168	1	12	0	1	1	1	2	1	0	0	0	0	3	0	0	0	0	1	2	1	1	0	0	2	3	1	0	1	0	0	0	0	1	1	1	2	2	2	1	0	3	0	0	1	0	10	7	2	5
0169	1	12	0	1	1	1	3	1	0	4	4	0	2	2	1	0	1	1	2	2	1	0	0	1	3	3	1	2	2	1	1	1	2	0	1	4	3	2	0	0	1	1	2	0	0	12	10	2	6
0170	1	12	1	1	1	1	1	0	0	0	0	0	1	0	0	0	0	0	0	0	0	0	0	0	0	1	0	0	0	0	0	0	0	0	0	0	0	0	0	0	0	0	1	0	0	2	0	0	0
0171	1	13	0	1	1	1	2	1	0	1	2	1	1	0	0	0	0	0	1	0	1	1	0	0	1	0	1	1	0	0	2	0	1	0	0	2	3	1	0	2	1	0	0	0	2	8	2	0	2
0172	1	13	0	1	1	1	2	0	0	1	3	0	3	0	0	0	0	0	3	0	1	0	0	0	2	1	0	0	1	0	0	0	0	0	1	2	4	0	0	0	3	0	0	0	0	12	1	0	4
0173	1	12	1	1	1	1	1	0	0	0	0	0	0	0	0	0	0	0	1	1	0	0	0	0	0	1	0	0	0	0	0	0	1	0	0	1	1	0	0	0	1	0	0	0	1	4	1	0	0
0174	1	12	1	1	1	1	2	0	0	1	0	1	2	0	0	0	0	2	2	0	0	0	0	0	0	1	0	0	0	1	1	0	2	0	1	2	3	1	0	0	1	0	0	0	1	11	1	0	2
0175	1	14	0	1	1	1	1	0	0	0	0	0	1	0	0	0	0	0	1	0	0	0	0	0	0	0	1	0	0	0	0	0	0	0	1	1	1	0	0	0	0	0	0	0	0	4	0	0	1
0176	1	12	1	1	1	1	0	0	0	0	1	0	0	0	0	0	0	1	0	0	0	0	0	0	0	0	0	0	0	0	0	0	0	0	0	0	0	0	0	0	1	0	0	0	0	0	0	0	0
0177	1	12	0	1	1	1	2	1	0	0	0	0	1	0	0	0	0	0	1	0	0	0	0	0	0	0	0	0	0	0	0	0	0	0	0	0	1	1	0	0	1	1	0	0	0	5	2	1	0
0178	1	12	1	1	1	0	1	3	0	1	0	2	1	0	0	0	0	1	3	0	0	1	0	0	0	0	0	0	0	0	0	0	0	2	2	3	2	0	0	3	3	0	0	1	0	7	5	1	2
0179	1	12	0	1	1	1	1	0	0	0	1	1	2	0	0	1	0	0	1	0	0	0	0	0	0	0	0	0	0	0	0	0	0	0	0	0	1	0	0	1	1	0	0	0	0	5	0	0	0
0180	1	11	1	1	1	1	0	0	0	0	0	0	0	0	0	0	0	0	1	0	0	0	0	0	0	0	0	0	0	0	0	0	0	0	0	0	1	0	0	1	1	0	0	0	0	2	0	0	0
0181	1	13	1	1	1	1	1	0	0	0	2	1	1	0	0	0	0	0	1	0	1	0	0	0	1	0	0	0	0	1	0	1	0	0	2	2	2	0	0	0	2	0	0	0	0	5	0	0	5
0182	1	12	0	1	1	1	1	0	0	0	4	4	1	0	0	0	2	0	4	0	0	0	0	0	0	0	2	0	0	0	0	0	0	0	0	4	4	0	0	0	0	1	0	2	0	10	0	3	0
0183	1	13	1	1	1	1	1	1	0	1	1	1	0	0	1	0	0	1	2	2	0	0	0	1	0	2	1	0	0	0	0	0	1	0	1	1	1	0	0	1	1	1	0	1	0	5	4	3	1
0184	1	13	1	1	1	1	2	0	0	2	1	1	2	2	0	0	0	2	1	0	0	1	0	0	0	0	1	1	0	0	0	0	0	0	0	1	2	2	0	0	1	1	0	0	0	7	4	1	0
0185	1	13	1	1	1	1	1	2	0	1	2	0	1	2	0	0	0	0	1	1	1	1	0	1	1	0	0	0	1	0	1	0	0	1	1	2	1	1	0	0	0	0	0	0	0	4	9	0	3
0186	1	12	0	1	1	1	0	1	1	2	0	1	1	0	0	1	0	1	1	0	1	1	0	1	0	1	0	0	1	0	1	0	0	0	0	1	0	1	0	0	1	0	1	1	0	2	4	2	1
0187	1	13	0	0	1	1	1	0	1	0	0	1	1	0	1	1	0	0	0	0	0	1	0	0	0	1	0	0	0	0	0	0	1	0	0	0	0	1	0	0	1	0	0	0	0	3	1	2	0
0188	1	13	0	1	1	1	1	0	2	1	0	1	2	0	0	1	0	1	3	0	0	0	0	0	3	1	1	1	0	0	1	0	0	0	4	3	4	0	0	1	0	0	0	0	4	10	0	2	7
0189	1	12	1	1	1	1	0	0	4	1	3	1	2	0	1	0	0	1	1	2	2	1	0	0	2	2	0	1	0	0	0	0	1	0	3	2	2	0	0	0	0	1	1	2	0	6	2	8	7
0190	1	12	1	1	1	1	2	0	0	0	1	0	1	0	0	0	0	0	1	0	0	0	0	0	2	0	0	1	1	0	0	0	0	0	0	1	2	0	0	0	2	0	0	0	0	6	1	0	2
0191	1	12	1	1	1	1	0	0	1	0	2	0	4	0	0	0	0	0	0	0	1	0	0	0	1	0	2	0	0	0	0	0	3	0	2	2	0	0	0	0	0	0	0	0	4	7	0	1	4
0192	1	12	1	0	1	1	4	0	0	0	4	1	3	0	0	0	0	0	0	0	0	0	0	0	0	0	0	0	0	0	0	0	0	0	0	1	0	0	0	0	1	0	0	0	0	7	0	0	0
0193	1	13	1	1	1	1	2	0	0	1	1	0	1	0	0	0	0	1	1	0	1	0	0	0	1	0	1	1	0	0	0	0	0	1	0	1	1	0	0	0	1	0	0	1	0	5	1	1	2
0194	1	12	0	1	1	1	1	1	1	1	2	1	0	0	0	1	0	0	0	0	0	1	0	0	0	1	0	0	1	0	2	0	1	0	0	1	1	0	0	0	2	0	0	0	0	3	2	1	0
0195	1	13	0	1	1	1	2	0	0	0	1	0	1	0	0	0	1	0	1	0	0	0	0	0	1	0	0	1	0	0	0	0	1	0	1	1	2	0	0	1	1	1	0	0	0	7	0	1	2
0196	1	12	1	1	1	1	2	0	1	2	2	1	3	1	2	1	0	1	1	1	0	0	0	0	0	1	0	1	1	0	0	0	1	0	0	1	3	1	0	3	4	1	0	0	0	10	4	4	0
0197	1	12	1	1	1	1	1	0	1	0	0	3	1	0	0	0	0	1	2	3	1	0	0	1	2	0	0	1	0	0	1	1	1	0	0	1	1	0	0	0	1	0	1	0	0	6	4	1	3
0198	1	12	1	1	1	1	1	0	0	1	0	0	1	0	0	0	0	1	0	0	0	1	0	0	0	0	0	0	1	0	0	0	0	0	0	1	1	1	0	0	0	0	0	0	0	3	2	0	0
0199	1	12	1	1	1	1	2	1	0	1	2	1	3	0	0	1	0	1	3	0	0	1	0	0	0	1	2	1	0	0	2	0	1	1	0	2	4	1	1	0	1	0	1	1	0	13	3	2	0
0200	1	13	1	1	1	1	1	0	0	2	1	0	1	1	0	2	0	0	1	0	0	0	0	0	0	0	0	0	0	0	0	0	0	0	1	0	0	0	0	1	0	0	0	0	0	3	1	0	1
0201	1	12	1	1	1	1	2	3	3	2	2	2	2	2	3	2	3	3	2	1	3	2	3	3	3	3	2	3	2	4	2	3	1	3	2	2	3	2	4	3	3	2	2	2	2	10	16	14	12
0202	1	13	0	1	1	1	3	2	3	2	2	1	3	1	4	1	1	1	2	1	2	2	3	4	2	2	2	2	3	1	1	2	3	1	1	2	2	3	1	1	0	2	1	4	1	13	15	14	6
0203	1	13	1	1	1	1	3	0	0	2	0	1	2	3	4	2	0	2	3	1	3	2	3	0	0	4	1	2	1	0	1	3	2	0	1	1	4	2	1	3	2	4	3	2	0	14	7	11	4
0204	1	13	0	1	1	1	2	3	2	1	3	1	2	3	2	3	0	2	2	1	3	1	0	1	3	2	2	2	1	2	2	1	1	2	3	2	4	3	3	3	4	2	1	2	1	11	14	11	11
0205	1	13	1	1	1	1	3	2	4	2	3	2	2	1	4	3	2	2	1	0	3	4	3	2	4	0	0	1	1	2	1	4	3	2	1	2	4	2	3	4	2	1	4	3	1	13	10	15	10
0206	1	12	1	1	1	1	2	1	3	2	3	2	2	2	4	2	3	2	2	3	2	2	3	2	3	3	1	2	3	2	2	3	2	2	2	2	2	2	3	2	2	2	2	2	1	10	15	14	9
0207	1	13	0	1	1	1	1	0	1	1	1	2	4	1	0	1	0	1	2	1	1	2	3	0	0	3	1	1	2	0	2	2	4	1	0	1	4	4	0	1	2	3	2	2	2	15	9	6	1
0208	1	12	0	1	1	1	0	2	1	1	0	1	3	2	0	1	0	0	2	1	1	1	0	0	1	1	1	1	1	1	0	0	0	0	1	0	2	1	0	1	1	0	0	0	0	7	7	1	4
0209	1	13	0	1	1	1	2	3	2	1	1	1	2	1	0	0	0	0	2	4	0	0	0	0	1	2	0	0	0	0	2	0	2	0	0	0	4	0	0	0	3	2	0	1	0	12	8	5	1
0210	1	13	0	1	1	1	2	0	0	0	0	0	2	0	0	0	0	1	0	0	0	0	0	0	1	0	0	2	0	0	0	0	1	0	0	1	4	1	0	0	1	1	0	0	1	9	1	1	1
0211	1	13	1	1	1	1	1	2	4	2	1	2	3	2	4	4	4	2	3	3	4	1	2	2	1	3	2	2	2	2	2	3	2	3	3	2	3	2	3	2	2	2	1	2	1	12	16	15	10
0212	1	12	1	1	1	1	2	1	0	2	1	1	1	1	1	1	1	1	1	0	1	1	0	0	0	1	0	0	0	0	1	0	0	1	0	0	1	1	0	0	0	0	0	0	0	5	4	1	1
0213	1	13	0	1	1	1	2	4	0	1	3	2	2	2	0	0	1	0	2	4	0	0	1	1	2	2	3	4	2	1	1	0	0	0	0	0	4	3	0	1	0	1	0	2	4	10	16	3	3
0214	1	12	1	1	1	1	1	0	2	1	0	1	1	0	0	0	0	0	1	1	1	0	0	1	1	1	1	1	0	0	0	0	1	1	1	1	1	1	0	0	1	0	0	2	1	5	4	4	3
0215	1	13	1	1	1	1	1	0	0	0	0	0	0	0	0	0	0	1	1	0	0	0	0	0	0	0	2	1	0	0	0	0	0	0	0	1	1	0	0	1	0	0	0	0	0	3	0	0	0
0216	1	13	0	1	1	1	1	1	0	0	1	0	1	0	0	0	0	1	1	0	0	1	0	0	1	0	1	0	0	0	1	0	0	0	1	1	1	0	0	0	0	0	0	0	1	4	1	0	2
0217	1	13	0	1	1	1	0	0	0	0	0	0	1	0	0	0	0	1	0	0	0	0	0	0	1	0	0	1	0	0	0	0	0	0	1	0	0	0	0	0	0	0	0	0	2	1	0	0	2
0218	1	12	1	1	1	1	0	0	0	0	0	0	0	0	0	1	0	0	0	0	0	0	0	0	0		0	0	0	0	0	0	1	0	0	1	1	0	0	0	0	1	0	0	0	2	0	1	0
0219	1	12	0	1	1	1	0	0	0	0	1	1	1	0	0	0	0	1	1	0	1	1	0	0	0	1	0	1	0	0	0	0	0	0	0	0	0	0	0	0	0	2	0	0	0	2	0	2	1
0220	1	14	1	1	1	1	1	0	0	0	2	1	3	0	0	0	0	0	1	0	0	0	0	0	1	0	1	1	0	0	0	0	1	0	0	2	0	0	0	0	2	0	0	1	1	6	0	1	1
0221	1	13	0	1	1	1	4	0	0	0	2	0	2	0	0	0	0	2	1	0	0	0	1	1	0	0	1	1	1	0	1	0	1	1	0	0	2	0	0	2	2	0	0	1	0	10	3	1	0
0222	1	14	0	0	1	1	2	0	0	1	1	1	1	0	0	1	0	1	0	0	0	0	0	0	1	1	1	1	0	0	0	0	0	0	0	1	4	0	0	2	1	0	0	0	0	7	0	0	1
0223	1	14	1	0	1	1	0	0	0	1	1	0	1	0	0	1	0	1	1	1	1	0	0	0	1	1	0	0	0	1	1	2	2	0	2	1	2	1	0	0	1	0	0	0	2	6	2	0	5
0224	1	12	1	1	1	1	1	0	1	2	0	0	1	0	0	0	0	1	1	0	0	1	0	0	0	0	4	1	0	0	0	1	0	0	1	2	4	0	0	1	1	0	0	0	4	7	0	1	1
0225	1	13	1	1	1	1	1	0	0	0	0	0	1	0	0	0	0	0	1	0	0	0	0	0	1	0	1	0	0	0	0	0	1	0	1	2	1	1	0	0	0	0	1	0	0	5	1	0	2
0226	1	15	0	1	1	1	1	1	0	2	1	1	1	0	0	0	0	1	1	1	1	1	0	0	1	1	1	1	0	0	0	0	1	1	0	1	0	1	0	1	0	1	0	1	1	4	4	2	2
0227	1	13	0	1	1	1	0	0	0	0	1	0	0	0	0	0	0	0	0	0	1	0	0	0	1	0	0	1	0	0	0	0	0	0	0	1	0	1	0	0	0	0	0	0	0	0	1	0	2
0228	1	13	0	1	1	1	3	0	1	1	0	0	1	1	0	1	0	0	1	1	1	1	0	0	2	2	0	0	0	0	1	0	0	0	1	0	0	1	0	1	1	1	1	0	0	5	3	2	4
0229	1	13	0	1	1	1	0	0	0	0	0	0	2	0	0	0	0	1	1	0	0	0	0	0	0	0	0	1	1	0	0	0	0	0	0	1	0	0	0	0	1	0	0	1	0	3	1	1	0
0230	1	13	1	1	1	1	1	0	0	0	0	1	2	0	0	0	0	0	2	0	0	1	0	1	0	0	0	0	1	0	0	0	0	0	0	1	2	1	0	0	1	0	0	0	0	7	3	0	0
0231	1	13	1	1	1	1	2	0	0	1	0	2	1	0	0	0	0	1	1	0	0	1	0	0	0	0	1	1	0	0	0	0	0	0	0	1	2	0	0	0	1	0	0	1	0	6	0	1	0
0232	1	19	1	1	1	1	2	1	0	1	1	2	2	0	0	1	0	0	1	0	1	1	0	0	2	3	3	3	0	0	1	0	0	0	1	1	3	1	0	1	3	0	1	1	1	8	2	1	4
0233	1	13	1	1	1	1	1	0	0	1	1	1	1	1	0	0	0	1	0	0	0	1	0	0	1	0	1	1	0	0	1	0	1	0	1	1	2	1	0	0	2	1	2	0	0	5	2	1	2
0234	1	14	0	1	1	1	2	1	0	0	0	1	2	0	0	0	0	1	1	0	1	1	0	0	1	0	0	1	1	0	1	0	1	0	1	1	4	1	1	1	1	0	0	0	1	10	3	1	3
0235	1	11	1	1	1	0	2	0	0	0	0	0	1	0	0	0	0	1	1	0	0	1	0	0	2	0	0	0	0	0	0	0	0	0	1	2	2	0	0	0	1	0	0	0	0	6	0	0	3
0236	1	13	1	1	1	1	1	1	0	0	1	0	1	0	0	0	0	1	1	0	2	0	0	0	0	1	1	0	0	0	0	0	0	0	0	3	0	0	1	1	0	0	0	0	0	3	1	1	2
0237	1	14	0	1	1	1	2	0	0	1	0	0	3	1	1	0	0	1	1	0	1	1	0	0	2	2	1	0	1	0	0	1	2	0	0	0	2	1	0	1	1	0	0	0	1	10	3	1	3
0238	1	14	1	1	1	1	4	0	0	2	2	0	4	0	0	1	0	2	1	0	1	0	0	0	1	1	0	1	0	0	1	0	2	0	1	2	4	1	0	3	2	0	4	0	4	15	1	0	3
0239	1	12	0	1	1	1	1	1	0	0	0	1	1	0	0	0	0	0	0	0	1	1	0	0	1	0	0	1	0	0	0	0	0	0	0	0	1	0	0	0	0	0	0	0	0	3	1	0	2
0240	1	13	0	1	1	1	0	1	1	1	0	0	1	1	0	0	0	1	1	1	1	0	0	0	4	0	1	0	0	0	0	0	1	0	1	0	3	1	2	2	0	0	0	0	0	6	4	3	6
0241	1	13	1	1	1	1	0	0	1	0	0	2	2	2	3	0	0	0	2	0	1	0	0	2	0	1	1	0	1	0	1	1	2	1	0	0	2	1	0	0	0	0	0	1	0	8	7	5	1
0242	1	12	1	1	1	1	2	0	0	0	0	2	2	0	0	0	0	1	0	0	0	0	0	0	2	0	0	1	0	0	0	0	1	0	1	2	2	0	0	0	1	0	0	0	0	7	0	0	3
0243	1	12	1	1	1	1	1	1	0	1	1	0	2	0	0	1	0	1	2	0	1	1	0	0	1	1	0	2	0	0	0	0	1	1	0	1	3	1	1	1	1	1	0	0	1	9	3	2	2
0244	1	15	0	1	1	1	2	1	0	0	0	0	0	0	0	0	0	0	1	0	0	0	0	0	0	0	0	1	0	0	0	0	0	0	0	1	2	0	0	0	0	0	0	1	0	5	1	1	0
0245	1	13	0	1	1	1	2	0	0	0	2	0	1	0	0	0	1	1	0	0	1	0	0	1	1	0	1	0	0	1	0	1	0	0	1	2	1	0	2	3	0	0	0	0	0	4	1	2	4
0246	1	13	0	1	1	1	2	0	1	1	1	1	1	0	0	1	1	1	2	0	1	1	0	0	2	1	0	1	0	0	0	0	1	0	1	1	2	1	0	1	2	1	1	0	0	8	1	2	4
0247	1	14	0	1	1	1	2	0	0	1	1	0	1	0	0	0	0	0	1	0	0	1	0	0	0	0	1	0	0	0	1	0	1	0	0	1	1	1	0	0	3	0	0	0	0	6	1	0	0
0248	1	13	0	1	1	1	2	1	0	1	0	0	1	2	0	0	0	0	0	2	0	0	0	0	1	0	0	0	0	0	0	1	0	1	0	0	2	0	0	0	2	0	0	0	0	5	6	0	1
0249	1	13	1	1	1	1	3	0	1	2	2	1	1	0	2	0	0	1	1	0	2	1	0	0	0	0	1	1	0	2	1	0	1	0	2	2	3	0	0	0	1	0	0	1	0	9	0	4	6
0250	1	12	1	1	1	1	1	0	0	1	0	0	0	0	0	1	0	1	1	0	1	1	0	0	1	1	0	1	0	0	0	0	0	0	2	0	1	0	0	0	1	1	0	1	0	3	0	2	4
0251	1	12	1	0	1	1	2	1	0	1	1	1	1	0	0	0	0	2	2	1	0	0	0	1	0	1	0	1	1	0	2	0	1	1	0	3	2	1	0	1	3	0	1	0	1	8	6	0	0
0252	1	13	1	0	1	1	3	0	1	2	3	4	3	0	1	1	1	1	1	0	0	0	2	0	0	1	0	2	0	1	0	0	0	0	0	2	2	0	0	4	2	0	0	4	2	9	0	6	1
0253	1	13	1	0	1	1	1	0	0	1	0	0	0	0	0	0	0	0	0	0	0	0	0	0	0	0	0	0	0	0	0	0	0	0	0	1	1	0	0	0	0	0	0	0	0	2	0	0	0
0254	1	13	0	0	1	1	3	0	0	2	0	1	2	0	0	0	0	1	0	0	0	0	0	0	0	0	0	1	2	0	2	0	0	0	0	1	4	0	0	0	0	0	1	0	0	9	2	0	0
0255	1	11	1	0	1	1	2	0	0	1	0	0	2	0	0	0	0	1	1	0	0	0	0	0	1	0	0	1	0	0	0	0	0	0	1	2	1	0	0	1	2	0	0	1	1	6	0	1	2
0256	1	13	0	0	1	1	1	0	0	0	0	0	1	0	0	0	0	0	0	0	0	0	0	0	0	0	0	0	0	0	0	0	0	0	0	1	0	0	0	0	0	0	0	0	0	2	0	0	0
0257	1	13	1	0	1	1	2	0	0	0	0	0	2	0	0	0	0	0	1	0	0	0	0	0	0	0	0	0	0	0	0	0	0	0	0	1	1	0	0	0	1	0	0	0	0	6	0	0	0
0258	1	11	0	0	1	1	0	0	0	1	1	1	1	0	0	0	0	0	1	0	0	0	0	0	0	1	0	1	0	0	0	0	0	0	0	1	1	0	0	0	0	0	0	0	0	3	0	0	0
0259	1	12	1	0	1	1	1	0	0	0	1	0	1	0	0	1	0	0	0	0	0	0	0	0	0	1	0	0	0	0	0	0	0	0	1	1	0	0	0	1	0	0	0	0	0	2	0	0	1
0260	1	12	1	0	1	1	2	0	0	1	0	0	1	0	0	0	0	0	2	0	0	0	0	0	0	0	0	0	0	0	0	0	0	0	1	3	0	0	0	0	1	0	0	0	0	5	0	0	1
0261	1	12	1	0	1	1	2	0	1	0	2	1	3	0	0	0	0	1	2	1	1	0	0	0	1	0	0	1	1	0	1	0	1	0	0	1	2	1	2	0	0	0	0	1	0	10	3	4	2
0262	1	12	1	0	1	1	1	0	0	1	0	1	2	0	1	0	0	2	1	0	0	0	0	0	0	1	0	0	0	0	0	0	1	0	1	3	2	1	0	1	0	0	0	0	0	7	1	1	1
0263	1	12	0	0	1	1	0	0	0	0	0	0	0	0	0	0	0	0	0	0	0	0	0	0	0	0	0	0	0	0	0	0	0	0	0	1	1	0	0	0	0	0	0	0	0	1	0	0	0
0264	1	12	0	0	1	1	1	0	0	0	0	0	1	0	0	0	0	0	1	0	0	0	0	0	0	0	0	0	0	0	0	0	0	0	0	1	2	0	0	0	1	0	0	0	0	5	0	0	0
0265	1	12	1	0	1	1	1	0	0	1	0	0	2	0	0	0	0	1	1	0	0	0	0	0	0	1	1	1	1	0	0	0	0	0	0	1	1	1	0	0	2	0	0	0	2	5	2	0	0
0266	1	13	0	0	1	1	2	0	0	0	2	0	2	0	0	0	0	0	1	0	1	1	0	0	1	0	2	1	0	0	0	0	1	0	2	2	3	0	0	1	3	1	0	0	0	9	0	1	4
0267	1	12	0	0	1	1	2	0	0	1	0	0	2	0	1	0	0	0	2	0	0	0	0	0	0	0	0	1	0	0	2	0	1	0	0	2	4	0	0	3	0	0	0	0	1	11	0	1	0
0268	1	13	1	0	1	1	2	0	0	4	0	1	3	1	0	1	0	2	3	0	2	1	1	1	2	1	0	1	0	1	3	0	0	0	0	2	2	1	0	0	0	0	2	1	0	10	3	1	5
0269	1	12	0	0	1	1	1	0	1	1	0	0	1	0	0	0	0	1	0	0	0	0	0	0	0	0	0	0	0	0	0	0	0	0	1	0	1	0	0	0	0	0	0	0	1	3	0	1	1
0270	1	12	0	0	1	1	2	1	0	1	0	0	4	0	0	2	0	2	3	0	0	1	0	0	0	1	0	0	0	0	1	0	0	0	0	1	2	0	0	2	2	2	0	0	1	11	1	2	0
0271	1	12	1	0	1	1	1	0	0	0	0	0	2	0	0	0	1	0	0	0	0	0	0	0	0	0	0	0	0	0	0	0	0	0	0	1	1	0	0	1	0	0	0	0	1	4	0	0	0
0272	1	14	0	0	1	1	1	0	0	1	4	0	4	1	0	0	2	2	1	0	1	2	4	0	3	2	2	4	1	0	0	2	1	0	0	4	4	0	0	0	3	0	0	0	0	11	2	0	4
0273	1	13	0	0	1	1	2	0	0	0	0	1	2	2	0	0	0	0	2	1	0	1	0	0	0	1	0	0	0	0	0	0	0	0	0	0	0	0	0	0	1	0	0	0	0	6	3	0	0
0274	1	13	0	0	1	1	1	2	0	0	0	0	2	0	0	0	0	1	1	0	1	0	0	0	1	1	0	0	0	0	0	0	0	0	0	0	0	0	0	0	2	0	0	1	0	4	2	1	2
0275	1	13	0	1	1	1	2	0	0	0	0	1	0	0	2	0	0	1	0	0	0	0	0	0	0	0	0	0	0	0	0	0	0	0	0	2	1	1	0	0	2	0	0	1	0	3	1	3	0
0276	1	13	0	0	1	1	2	0	0	1	0	0	1	0	0	0	0	0	1	0	0	0	0	0	0	0	0	1	0	0	0	0	0	0	1	1	2	0	0	1	1	0	0	0	0	6	0	0	1
0277	1	14	1	0	1	1	1	0	0	1	0	0	2	0	0	0	0	2	1	0	0	0	0	0	0	0	0	1	0	0	0	0	2	0	0	1	1	0	0	1	1	0	0	0	0	7	0	0	0
0278	1	12	0	1	1	1	4	1	1	4	0	2	4	1	1	4	0	1	4	0	1	1	0	0	4	3	0	0	0	0	0	0	0	0	0	0	4	1	0	4	4	1	1	1	0	16	3	4	5
0279	1	13	1	0	1	1	2	0	0	2	1	2	2	0	0	0	0	1	1	0	0	0	0	0	0	0	0	0	1	0	0	0	0	0	0	2	3	0	0	0	4	0	0	0	0	8	1	0	0
0280	1	12	0	0	1	0	4	0	2	2	1	1	2	1	0	0	0	0	1	0	0	1	0	0	0	1	2	1	1	0	1	0	0	0	0	2	4	1	0	0	1	2	0	0	0	11	3	4	0
0281	1	12	0	0	1	1	2	1	0	2	0	1	1	0	0	0	0	0	3	0	0	0	0	0	0	0	0	0	0	0	0	0	0	0	2	2	1	0	0	0	3	0	0	0	0	7	1	0	2
0282	1	14	0	0	1	1	1	0	0	0	1	0	1	0	2	1	0	0	0	0	1	1	0	0	1	0	1	1	0	0	0	0	0	0	0	1	1	0	0	1	1	0	0	0	0	3	0	2	2
0283	1	11	1	0	1	1	0	1	0	0	2	0	1	0	0	0	0	0	0	0	0	0	0	0	0	0	0	1	0	0	0	0	0	0	0	2	1	0	0	0	1	0	0	0	0	2	1	0	0
0284	1	13	0	0	1	0	2	0	0	0	1	1	1	0	0	0	0	1	1	0	0	1	0	0	2	1	1	0	0	0	0	0	0	0	1	1	2	0	0	1	1	1	0	0	0	6	0	1	3
0285	1	12	0	0	1	0	2	1	1	0	0	1	1	0	2	1	0	1	1	0	0	1	1	0	0	0	0	2	0	0	0	0	0	0	1	1	2	0	1	0	1	1	0	1	0	6	1	6	1
0286	1	12	0	0	1	1	1	0	3	1	0	2	1	0	0	0	0	1	2	0	0	1	0	0	0	0	0	0	0	0	0	0	0	0	1	1	2	0	0	1	1	0	0	0	0	6	0	3	1
0287	1	12	1	0	1	1	2	3	0	1	1	0	4	2	0	0	0	0	1	2	0	0	0	1	1	1	1	0	0	2	0	0	1	1	0	0	1	0	0	0	1	0	0	0	0	9	9	0	3
0288	1	14	0	0	1	1	1	0	0	0	0	1	0	0	0	0	0	0	1	0	1	1	0	0	0	0	0	0	0	0	0	0	0	0	0	0	1	1	0	0	1	0	1	0	0	3	1	0	1
0289	1	13	0	0	1	1	4	4	1	1	4	2	2	2	0	0	0	0	3	3	0	1	2	0	0	0	2	2	3	1	0	0	0	2	0	2	4	1	0	0	4	0	0	0	0	13	15	1	1
0290	1	12	1	0	1	1	4	1	0	0	1	1	2	0	0	0	0	2	3	2	0	0	0	1	0	0	0	1	0	2	0	0	1	0	0	0	4	0	0	2	1	0	0	0	1	14	4	0	2
0291	1	12	1	0	1	0	0	0	1	0	1	0	1	0	1	0	0	0	0	1	0	0	0	0	0	0	0	0	0	0	0	0	0	0	0	1	0	0	0	1	1	1	0	0	0	1	1	3	0
0292	1	13	1	0	1	1	2	0	0	0	1	1	1	0	0	1	0	2	2	0	0	1	0	0	0	1	0	1	2	0	0	0	0	0	0	1	2	0	0	1	1	0	0	0	0	7	2	0	0
0293	1	11	0	0	1	1	2	1	0	2	1	1	3	0	0	1	0	1	1	0	0	1	0	0	1	1	0	1	0	1	0	0	0	0	1	0	2	1	0	1	3	0	1	1	1	8	2	1	3
0294	1	12	1	1	1	1	1	0	0	1	0	0	3	1	0	0	0	2	2	0	1	1	0	1	1	1	0	2	0	0	0	0	1	0	0	2	4	0	0	0	1	0	0	0	1	11	2	0	2
0295	1	13	1	0	1	1	0	0	0	0	0	0	1	0	0	0	0	1	1	0	0	0	0	0	0	0	0	0	0	0	0	0	0	0	0	1	0	0	0	0	1	0	0	0	0	2	0	0	0
0296	1	12	1	0	1	1	0	1	0	1	0	1	0	0	0	0	1	2	1	0	0	0	0	1	0	0	0	0	0	0	0	0	0	0	1	1	0	0	0	0	0	0	0	0	0	1	2	0	1
0297	1	13	0	0	1	1	1	0	0	1	1	0	1	0	0	0	0	1	1	0	0	0	0	0	0	0	0	0	0	0	0	0	0	0	1	1	2	1	0	1	0	1	0	0	0	5	1	1	1
0298	1	13	0	0	1	1	2	1	0	1	2	2	1	1	4	1	1	3	4	0	4	3	0	0	3	4	0	3	1	0	0	0	2	0	0	0	4	0	1	0	4	0	0	4	0	13	3	9	7
0299	1	13	0	0	1	1	1	1	0	0	1	0	0	0	0	0	1	0	1	0	0	0	0	0	0	1	1	0	0	0	0	0	0	0	0	2	3	0	0	0	2	0	0	1	0	5	1	1	0
0300	1	13	0	1	1	1	2	0	0	0	1	0	1	0	0	0	0	0	2	1	1	1	0	0	1	1	1	1	0	0	0	0	0	0	1	1	3	1	0	0	0	0	0	1	2	8	2	1	3
0301	1	12	0	1	1	1	1	0	1	0	0	0	1	1	0	1	4	0	0	0	0	1	4	0	0	0	0	0	1	0	0	0	0	0	0	2	0	0	1	1	0	0	0	1	0	2	2	3	0
0302	1	14	0	1	1	1	1	0	0	0	0	0	1	0	0	4	0	1	0	0	0	0	0	0	0	0	0	0	0	0	0	0	0	0	0	1	1	0	0	0	0	0	0	0	0	3	0	0	0
0303	1	14	0	0	1	1	4	0	0	0	4	0	0	0	0	0	4	1	2	0	0	0	0	0	2	1	1	0	0	0	0	1	0	0	4	1	4	0	0	1	4	0	0	1	1	10	0	1	6
0304	1	14	1	1	1	1	0	0	0	0	0	0	1	0	0	1	0	0	0	0	0	0	0	0	0	0	0	0	0	0	0	0	0	0	0	1	0	0	0	0	1	1	0	0	1	1	0	1	0
0305	1	13	1	1	1	1	2	0	0	0	1	0	1	0	0	0	0	0	0	0	0	0	0	0	0	0	0	0	0	0	0	0	0	0	1	1	2	0	0	0	1	0	0	0	0	5	0	0	1
0306	1	13	1	0	1	1	3	1	0	3	2	0	2	1	0	2	0	1	0	2	1	0	0	1	0	0	1	1	1	0	0	0	1	1	1	0	2	1	0	1	0	0	0	0	1	8	8	0	2
0307	1	13	0	1	1	1	0	0	0	0	0	0	1	0	0	0	0	0	0	0	2	0	0	0	0	1	0	1	0	0	0	0	0	0	1	0	0	0	0	0	0	1	0	0	0	1	0	1	3
0308	1	13	1	1	1	1	2	1	0	1	0	1	0	0	0	0	0	1	1	1	0	0	0	0	2	1	1	0	0	0	0	1	1	0	1	1	1	0	0	0	1	0	0	0	0	5	2	0	3
0309	1	13	1	1	1	1	1	0	0	1	1	1	1	0	0	0	0	2	1	0	0	0	0	0	0	0	0	1	0	0	0	0	0	0	1	1	1	0	0	2	1	0	0	0	0	4	0	0	1
0310	1	14	1	1	1	1	2	2	0	1	0	0	1	3	1	0	1	1	0	1	2	1	1	1	0	2	1	1	1	1	1	1	0	1	1	0	1	2	1	0	0	0	0	0	0	4	11	2	4
0311	1	14	1	1	1	1	1	1	1	1	1	1	1	0	0	1	0	1	1	1	1	1	0	1	1	1	0	1	1	1	0	0	0	0	0	0	1	1	0	1	2	0	1	1	1	4	5	2	3
0312	1	14	1	1	1	1	1	2	1	0	1	3	1	2	0	1	0	2	2	4	1	2	0	1	0	1	0	3	2	0	3	2	2	3	0	2	1	1	0	1	0	0	0	1	1	7	15	2	1
0313	1	14	0	1	1	1	1	0	0	1	0	0	0	0	0	0	0	0	0	0	0	0	0	0	0	0	0	1	0	0	0	0	0	0	0	0	0	1	0	0	0	0	0	0	0	1	1	0	0
0314	1	13	0	1	1	1	4	2	0	4	0	3	0	0	0	4	0	3	3	0	2	3	0	0	4	4	1	1	0	1	0	0	3	0	0	0	4	0	0	4	4	0	0	4	0	14	2	4	7
0315	1	13	0	1	1	1	2	0	0	0	4	1	1	0	0	0	0	0	1	0	0	1	0	0	4	1	0	0	0	0	0	0	0	0	0	1	1	0	0	1	4	0	0	0	0	5	0	0	4
0316	1	13	0	1	1	1	2	1	0	0	0	1	1	0	0	0	0	1	1	1	3	1	0	1	3	0	1	1	2	0	0	0	0	0	1	1	2	0	0	0	0	0	0	1	0	6	5	1	7
0317	1	13	0	1	1	1	1	1	1	1	2	0	0	1	0	0	0	0	1	0	1	1	0	1	0	0	0	1	0	0	1	0	0	0	0	1	1	1	0	0	0	0	0	1	0	3	4	2	1
0318	1	12	0	1	1	1	1	0	0	1	2	1	1	0	0	0	0	0	1	0	1	0	0	0	0	0	0	0	0	0	0	0	1	0	1	2	3	0	0	0	0	1	0	0	0	7	0	1	2
0319	1	14	0	1	1	1	2	1	1	3	0	1	2	1	0	0	0	1	2	1	1	1	1	1	1	1	2	1	0	1	1	0	1	1	1	2	3	0	1	1	3	1	0	0	1	10	5	3	4
0320	1	14	1	1	1	1	1	1	0	1	0	1	1	0	0	0	0	0	1	1	0	0	0	0	0	1	1	1	0	0	0	0	1	1	1	1	2	1	1	1	0	0	0	0	0	6	4	1	1
0321	1	13	1	1	1	1	2	1	0	1	4	2	2	3	4	0	4	0	1	1	0	0	4	1	3	3	0	1	0	0	2	0	1	0	4	4	4	0	0	0	0	0	2	0	0	10	6	4	7
0322	1	12	1	1	1	1	0	2	3	1	1	3	1	4	1	1	2	2	1	1	4	2	3	3	4	4	2	2	3	3	4	3	1	4	0	0	4	4	4	4	4	0	2	3	3	7	21	11	11
0323	1	13	1	1	1	1	2	3	3	3	4	4	3	2	1	2	0	1	3	1	3	3	0	3	3	2	1	2	1	2	4	1	1	0	3	2	4	1	1	1	3	2	3	2	2	13	11	9	11
0324	1	13	1	1	1	1	1	0	0	0	1	1	1	0	0	0	0	0	1	0	0	0	0	0	0	0	0	1	0	0	2	0	0	0	0	2	2	0	0	1	1	0	1	0	0	5	0	0	0
0325	1	13	1	1	1	1	1	0	0	1	1	1	1	0	2	1	0	0	2	1	2	1	0	1	1	1	1	1	0	2	1	0	0	2	1	4	2	1	1	0	4	2	3	0	1	6	5	5	6
0326	1	12	1	1	1	0	0	0	0	0	0	0	0	0	0	0	0	0	1	0	0	0	0	0	0	0	0	0	0	0	0	0	0	0	0	0	1	0	0	0	0	0	0	0	0	2	0	0	0
0327	1	13	1	1	1	1	2	0	1	1	0	2	2	0	0	0	0	0	1	0	2	1	0	0	3	0	0	0	0	0	0	0	1	0	0	0	3	0	0	0	3	1	0	1	1	9	0	3	5
0328	1	13	1	1	1	1	1	0	0	0	0	0	0	0	0	0	0	0	0	0	0	0	0	0	1	0	0	0	0	0	0	0	0	0	0	0	0	0	0	0	0	0	0	0	0	1	0	0	1
0329	1	13	0	1	1	1	2	1	1	1	0	0	1	0	0	0	0	1	1	1	1	2	0	0	2	1	0	1	2	0	0	0	0	0	1	0	1	2	0	0	1	2	0	1	0	5	6	4	4
0330	1	13	0	1	1	1	0	0	0	1	1	0	1	0	0	0	0	0	0	0	0	0	0	0	0	1	0	0	0	0	0	0	0	0	0	1	0	0	0	0	1	0	0	0	0	1	0	0	0
0331	1	14	0	1	1	1	0	0	0	0	0	0	0	0	0	0	0	0	0	0	0	0	0	0	0	0	1	0	0	0	0	0	0	0	0	1	0	1	0	0	0	0	0	0	0	0	1	0	0
0332	1	13	0	1	1	1	1	1	1	0	0	1	1	0	0	1	0	0	1	0	1	1	0	0	1	1	0	0	0	0	0	0	0	0	0	1	1	0	0	1	0	1	0	0	0	4	1	2	2
0333	1	12	1	1	1	1	2	2	0	1	1	1	2	1	0	0	0	1	1	1	1	1	0	1	1	1	1	1	1	0	0	1	1	1	1	0	2	1	0	1	0	0	0	0	0	8	8	0	3
0334	1	12	1	1	1	1	2	0	0	0	2	0	1	0	0	0	0	2	2	0	0	0	0	1	0	2	1	2	0	1	0	0	1	0	1	2	1	1	0	2	3	0	0	1	0	7	2	1	2
0335	1	14	1	1	1	1	2	0	0	1	1	0	2	0	0	1	0	0	1	0	1	1	0	0	1	1	0	1	1	0	1	1	0	0	1	1	3	1	0	1	0	0	0	1	0	8	2	1	3
0336	1	13	0	1	1	1	1	1	0	1	1	1	1	0	0	0	0	1	1	0	1	1	0	0	1	1	0	0	0	0	0	0	0	0	0	0	1	1	0	0	0	0	0	0	0	4	2	0	2
0337	1	14	0	1	1	1	2	1	0	0	0	0	1	0	0	0	0	0	1	0	0	0	0	0	1	0	0	1	0	0	0	0	0	0	0	1	1	0	0	0	0	0	0	0	0	5	1	0	1
0338	1	14	0	1	1	1	2	0	0	0	1	0	1	0	0	0	0	0	2	0	0	1	0	0	2	0	1	0	1	0	0	1	0	0	1	3	1	1	0	1	4	1	0	1	0	6	2	2	3
0339	1	12	0	1	1	1	1	0	0	0	0	0	1	0	0	0	0	1	0	0	0	0	0	0	0	0	0	0	0	0	0	0	0	0	0	1	1	0	1	0	0	0	0	0	0	3	0	1	0
0340	1	13	1	1	1	1	1	0	0	1	1	2	0	0	0	0	0	1	1	1	1	0	4	0	0	0	1	0	0	0	0	0	0	0	0	0	2	1	0	1	1	0	0	0	4	4	2	0	1
0341	1	13	0	1	1	1	1	0	1	0	1	0	1	0	0	0	0	0	1	0	1	0	0	0	3	0	0	0	0	0	0	0	0	0	1	1	2	1	1	0	2	0	0	1	0	5	1	3	5
0342	1	13	1	1	1	1	2	1	0	1	3	2	3	3	0	1	0	1	1	1	1	4	0	0	2	1	1	1	2	2	1	2	0	0	4	2	1	1	2	0	0	1	0	0	0	7	8	3	9
0343	1	14	0	1	1	1	0	1	0	1	0	0	3	0	0	1	0	1	4	0	0	0	0	0	0	1	0	2	0	2	1	0	0	0	0	2	4	2	0	0	4	1	0	3	1	11	3	4	2
0344	1	14	1	1	1	1	1	0	0	0	0	0	2	0	0	0	0	0	1	0	0	0	0	0	1	1	0	1	1	0	1	0	2	1	0	0	1	0	0	0	1	2	1	1	2	7	2	3	1
0345	1	14	0	1	1	1	1	1	0	1	1	1	2	0	0	0	0	3	1	1	1	1	1	0	2	1	1	2	1	1	0	1	1	0	2	1	2	2	1	1	1	1	1	0	1	7	5	2	6
0346	1	13	0	1	1	1	0	0	0	0	2	0	0	0	0	0	0	0	0	0	0	0	0	0	0	0	0	1	0	0	0	0	0	0	0	1	4	0	0	0	0	0	0	0	0	4	0	0	0
0347	1	13	1	1	1	1	2	0	0	0	2	1	4	0	0	0	0	1	2	0	0	1	0	0	2	0	0	0	0	0	0	0	4	0	3	2	4	0	0	3	4	0	2	4	4	16	0	4	5
0348	1	13	1	1	1	1	1	0	0	0	0	0	2	0	0	0	0	0	1	0	0	0	0	0	1	1	0	0	0	0	1	0	1	0	0	1	2	0	0	0	1	0	0	0	0	7	0	0	1
0349	1	14	1	1	1	1	1	0	0	0	0	0	2	0	0	0	0	0	1	0	1	0	0	0	0	0	1	0	0	0	0	0	0	0	0	1	1	0	0	0	1	0	0	0	1	5	0	0	1
0350	1	13	1	1	1	1	0	0	0	0	0	0	0	0	0	0	0	0	0	0	0	0	0	0	1	0	0	0	0	0	0	0	0	0	0	0	0	0	0	0	0	0	0	0	0	0	0	0	1
0351	1	13	0	1	1	1	1	1	1	1	1	2	1	1	0	0	0	2	3	0	2	1	0	0	1	1	2	1	0	0	1	2	1	0	1	0	2	1	2	4	3	3	0	2	4	8	3	8	4
0352	1	13	0	0	1	1	1	0	0	1	0	0	1	0	0	0	0	0	0	0	0	0	0	0	1	0	0	0	0	0	1	0	0	0	0	0	1	0	0	0	1	1	0	0	0	3	0	1	1
0353	1	13	0	1	1	1	1	1	1	0	2	0	1	0	0	0	0	1	2	0	2	1	0	1	3	1	0	1	0	0	0	0	0	1	3	1	3	0	0	1	0	0	1	0	0	7	3	1	8
0354	1	15	0	1	1	1	1	0	0	1	0	1	1	0	0	0	0	1	1	0	1	0	0	0	0	0	1	0	0	0	0	0	0	1	1	0	1	0	0	1	1	1	0	0	0	4	1	1	2
0355	1	14	1	1	1	1	4	0	0	0	1	0	0	0	0	0	0	0	0	0	0	0	0	0	0	0	0	0	0	0	0	0	0	0	2	4	0	0	3	4	0	0	0	0	0	4	0	3	2
0356	1	13	0	1	1	1	1	1	0	0	0	0	2	0	0	0	0	1	0	1	1	0	0	0	1	0	1	1	1	2	0	0	1	0	1	1	3	1	0	1	2	1	0	0	4	7	4	1	5
0357	1	12	0	1	1	1	4	2	0	2	2	3	3	2	0	1	0	0	3	0	2	1	0	0	2	1	1	1	1	1	1	0	0	1	1	1	4	1	1	3	2	1	0	0	0	14	7	2	6
0358	1	14	0	1	1	1	1	0	0	1	1	1	1	0	0	0	0	1	0	1	1	1	1	0	1	1	1	1	1	0	0	1	1	0	1	1	1	1	0	1	1	0	0	0	4	4	3	0	3
0359	1	13	1	1	1	1	2	0	0	1	0	1	1	0	0	0	1	1	2	0	0	0	0	0	1	0	0	0	0	0	0	0	0	0	1	2	2	0	2	0	0	0	0	0	0	7	0	2	2
0360	1	12	1	1	1	1	1	1	1	0	1	1	0	0	0	0	1	1	0	0	1	1	0	0	0	1	0	1	0	1	0	0	1	0	1	2	2	1	0	1	2	0	0	0	0	4	2	1	3
0361	1	14	1	1	1	1	2	0	0	1	0	0	1	0	0	0	0	1	0	0	0	0	0	0	1	0	0	1	0	0	0	0	0	0	0	1	1	0	0	0	1	0	0	0	0	4	0	0	1
0362	1	13	0	1	1	1	1	0	0	0	0	1	1	0	0	0	0	1	2	0	0	0	1	0	0	1	1	0	0	0	0	0	0	0	1	0	0	1	0	0	2	0	0	1	1	4	1	1	1
0363	1	11	1	0	1	1	0	0	0	0	0	0	1	0	0	0	0	1	1	0	0	0	0	0	0	0	0	0	0	0	0	0	0	0	0	1	1	1	0	0	1	0	0	0	0	3	1	0	0
0364	1	13	1	1	1	1	2	0	0	4	2	0	4	0	0	0	0	1	1	0	0	0	0	0	0	0	0	1	0	0	0	0	1	0	0	4	3	0	0	0	2	0	4	3	0	11	0	3	0
0365	1	14	0	1	1	1	0	0	0	0	0	0	3	0	0	0	0	0	0	0	0	0	0	0	0	0	0	0	0	0	0	0	0	0	0	2	0	0	0	0	0	0	0	0	0	3	0	0	0
0366	1	13	1	1	1	1	0	0	0	0	0	1	1	0	0	0	0	1	0	0	0	0	0	0	0	1	2	0	0	0	1	0	1	0	0	0	0	0	0	0	1	0	0	1	0	2	0	1	0
0367	1	12	1	1	1	1	1	1	1	1	1	1	2	0	0	0	0	0	1	1	1	0	0	0	0	0	0	1	0	0	0	0	0	0	1	1	2	0	0	0	3	1	0	1	0	6	2	3	2
0368	1	12	1	1	1	0	2	0	4	1	3	3	1	0	0	0	0	0	1	0	0	0	0	0	0	0	0	0	0	0	0	0	1	0	1	3	2	1	0	1	0	0	1	0	0	7	1	4	1
0369	1	13	1	1	1	1	1	0	0	0	2	1	1	0	0	0	0	1	2	1	0	1	0	0	0	1	0	2	0	0	0	0	1	0	0	1	1	1	0	0	3	0	0	0	0	6	2	0	0
0370	1	12	0	1	1	1	1	1	2	1	1	1	1	1	0	0	0	0	1	2	1	0	0	1	1	1	2	1	0	0	0	0	1	0	2	2	2	1	0	1	3	1	1	0	1	6	6	3	4
0371	1	12	1	1	1	1	0	0	1	0	1	3	2	0	0	0	0	0	0	3	0	3	0	0	3	2	0	1	0	0	1	0	0	0	1	3	2	0	0	4	1	0	0	2	2	4	3	3	4
0372	1	12	0	1	1	1	2	2	0	2	2	2	2	0	0	1	0	1	1	0	0	1	0	0	0	1	1	1	1	0	1	1	1	0	0	0	4	0	4	1	1	0	1	0	0	10	3	4	0
0373	1	13	0	1	1	1	1	0	0	1	0	0	1	1	0	1	0	0	1	0	0	0	0	0	1	1	0	0	0	0	1	0	1	0	0	1	1	1	0	2	0	0	0	2	0	5	2	2	1
0374	1	12	1	1	1	1	1	0	0	0	1	0	1	0	0	0	0	1	1	0	0	0	0	0	0	0	1	0	0	0	0	0	0	0	0	1	1	0	0	0	1	0	0	0	1	4	0	0	0
0375	1	12	0	1	1	1	0	4	0	1	1	0	1	0	0	0	0	0	0	0	1	1	0	0	0	0	4	0	0	0	0	0	0	0	0	0	0	0	0	0	0	0	0	0	0	1	4	0	1
0376	1	13	0	1	1	1	2	2	1	0	1	2	2	0	0	0	0	0	4	2	4	1	0	1	1	1	1	1	1	1	1	1	1	1	1	1	1	1	1	1	0	0	0	0	0	10	8	2	7
0377	1	12	0	1	1	1	1	0	0	1	0	1	1	1	0	0	0	0	1	1	1	0	0	0	0	1	0	0	0	0	0	0	0	0	0	0	1	1	0	0	0	0	0	0	0	4	3	0	1
0378	1	12	1	1	1	1	0	0	0	0	2	0	2	0	0	0	0	1	0	0	1	0	0	0	1	1	0	0	0	0	0	0	2	0	2	4	4	1	0	1	0	0	0	0	1	8	1	0	4
0379	1	13	0	1	1	1	4	1	0	1	1	0	2	1	0	0	0	0	4	2	1	1	0	1	3	1	2	0	0	0	0	0	1	0	1	2	3	1	1	0	1	1	1	0	2	14	6	2	5
0380	1	13	0	1	1	1	0	0	1	1	1	2	2	0	0	1	0	0	2	0	1	0	2	0	1	2	0	1	1	1	0	1	0	0	1	2	2	1	0	0	0	1	1	1	3	6	2	3	4
0381	1	12	0	1	1	1	2	3	0	0	1	0	0	0	0	0	0	0	1	0	0	0	0	1	0	0	0	0	0	0	0	0	0	4	3	3	3	2	0	0	4	0	0	0	0	6	10	0	3
0382	1	13	0	1	1	1	3	1	1	0	4	1	4	0	0	0	0	0	1	0	0	0	0	0	0	0	2	0	0	0	0	0	0	0	0	3	0	0	0	0	4	0	0	0	0	8	1	1	0
0383	1	12	1	1	1	1	2	1	1	1	1	1	2	1	0	0	0	1	1	1	0	1	0	0	1	1	1	0	0	0	0	0	0	1	1	3	0	0	0	1	1	1	0	1	0	5	4	3	2
0384	1	13	0	1	1	1	2	1	0	0	2	0	3	0	0	0	0	0	0	0	0	0	0	0	1	1	2	1	0	0	0	2	1	2	2	2	1	0	1	0	0	0	0	0	0	7	3	1	3
0385	1	13	0	1	1	1	1	2	0	1	1	2	1	0	0	0	0	0	1	2	0	1	0	2	3	0	0	1	0	0	1	0	0	0	0	0	1	0	0	0	4	0	2	0	0	4	6	0	3
0386	1	12	0	1	1	1	0	0	0	0	0	2	2	0	2	0	0	0	1	0	0	1	0	1	2	0	0	0	0	0	0	0	0	0	1	0	0	0	0	0	1	0	0	0	2	3	1	2	3
0387	1	13	0	1	1	1	2	1	0	1	1	1	2	0	0	1	0	0	1	1	0	1	0	0	0	1	4	0	0	0	0	0	1	0	4	3	4	0	0	0	0	0	0	0	0	10	2	0	4
0388	1	13	0	0	1	1	2	0	2	0	1	1	1	0	0	0	0	2	1	0	0	1	0	1	3	1	4	1	0	0	1	0	0	2	1	1	2	0	0	0	1	0	3	4	0	6	3	6	4
0389	1	12	0	1	1	1	1	3	2	1	1	0	1	2	0	1	0	0	2	2	1	1	0	1	4	3	0	0	1	0	4	0	1	2	2	3	2	0	2	1	2	0	0	0	1	7	11	4	7
0390	1	13	1	1	1	1	2	2	1	0	4	3	3	0	0	1	0	4	2	2	4	1	0	4	2	1	0	4	1	0	1	1	0	1	0	1	4	3	4	4	2	4	4	4	4	11	13	13	6
0391	1	13	1	1	1	1	1	0	0	1	2	0	0	1	0	0	0	2	1	3	0	1	0	1	1	1	0	1	0	0	0	0	1	2	2	3	1	0	0	1	0	0	0	1	0	4	7	1	3
0392	1	12	0	1	0	0	0	0	4	0	4	0	2	0	2	1	0	0	0	0	1	1	0	0	0	0	1	1	0	0	2	0	4	0	0	0	2	1	0	0	1	0	0	2	0	8	1	8	1
0393	1	13	0	1	0	1	1	1	1	2	0	1	1	0	0	0	0	1	0	1	1	1	1	1	1	1	0	1	1	0	0	1	0	1	2	1	1	1	4	0	2	1	0	0	4	3	6	6	4
0394	1	14	0	1	0	1	1	0	0	1	2	0	2	0	0	0	0	0	3	1	1	0	0	1	1	1	1	0	1	0	0	0	1	1	0	1	1	0	0	0	0	0	0	0	0	8	4	0	2
0395	1	13	0	1	0	1	0	0	0	0	0	1	1	0	0	0	0	1	1	0	1	0	0	0	1	1	0	0	0	1	0	0	0	2	1	1	0	0	0	0	0	0	0	0	0	2	2	0	4
0396	1	13	0	1	0	1	1	0	0	0	0	0	1	0	0	0	0	0	0	0	0	0	0	0	0	0	1	1	0	0	0	0	0	0	0	1	1	0	0	0	0	0	0	0	0	3	0	0	0
0397	1	13	1	1	0	0	1	2	3	1	0	4	0	1	0	0	0	1	0	1	1	1	0	0	2	1	0	4	0	1	0	0	0	0	2	0	2	2	1	2	3	2	1	3	4	3	6	9	6
0398	1	13	0	1	0	1	0	0	0	1	0	0	0	0	0	0	0	0	0	1	0	1	0	0	1	1	0	0	0	0	0	1	1	1	1	2	0	0	0	0	0	0	0	0	0	1	2	0	2
0399	1	13	0	1	0	1	4	4	0	0	4	0	4	4	0	0	0	0	0	4	0	4	0	0	0	4	0	0	0	0	0	0	2	1	3	3	4	4	0	0	0	0	0	0	0	14	17	0	3
0400	1	12	0	1	0	0	2	3	4	2	1	0	1	1	0	1	0	1	2	1	1	1	0	1	1	0	1	0	1	0	1	0	1	0	1	2	1	1	0	1	2	1	2	1	1	7	8	6	3
0401	1	13	0	1	0	1	0	1	3	1	1	2	4	0	0	0	4	0	2	0	3	0	3	0	4	0	1	0	0	0	0	1	0	1	2	0	4	4	0	0	4	1	0	1	0	10	6	5	9
0402	1	13	0	1	0	0	0	2	2	1	3	0	4	0	0	0	0	1	4	4	1	0	0	0	1	4	2	2	0	0	4	0	0	0	2	1	4	3	4	2	4	0	1	0	4	12	9	6	4
0403	1	12	1	1	0	1	2	2	3	3	1	2	3	1	4	1	0	1	3	1	3	1	0	0	2	2	1	2	1	1	1	0	3	0	1	3	3	3	1	4	1	3	1	0	0	14	8	11	7
0404	1	13	0	1	0	1	1	2	0	1	1	0	1	2	0	0	0	1	2	1	2	1	0	0	2	1	0	1	0	0	0	0	0	1	1	1	0	0	0	0	0	0	0	0	0	4	6	0	5
0405	1	11	0	1	0	1	1	0	0	0	0	0	0	0	0	0	0	0	0	0	0	0	0	0	1	0	2	1	0	0	0	0	1	0	0	0	0	0	0	1	0	0	0	0	0	2	0	0	1
0406	1	13	1	1	0	1	1	1	0	0	0	0	0	1	0	0	0	0	1	0	0	0	0	0	0	0	1	0	1	0	0	0	0	0	0	1	0	1	0	0	0	0	1	0	0	2	4	0	0
0407	1	13	0	1	0	1	0	0	0	1	0	0	3	0	0	0	0	1	4	1	0	0	0	0	0	1	0	1	0	1	0	0	2	1	3	4	4	1	0	1	3	0	0	0	0	13	3	0	4
0408	1	13	0	0	0	1	0	0	0	0	0	0	2	1	0	0	0	0	0	0	2	0	0	0	1	0	0	0	0	0	0	0	0	0	0	0	2	2	0	0	1	0	0	0	0	4	3	0	3
0409	1	13	0	1	0	1	3	0	0	1	2	0	2	0	2	0	0	1	2	0	1	1	0	1	0	1	1	0	0	2	0	0	0	1	1	2	1	0	0	0	2	1	0	2	0	8	2	5	4
0410	1	12	1	1	0	1	2	0	3	1	0	1	3	0	0	0	0	1	3	1	1	0	2	0	1	1	2	1	0	0	0	0	3	0	1	1	3	1	0	1	1	1	1	0	1	14	2	4	3
0411	1	12	0	1	0	1	2	0	0	1	1	2	3	0	1	0	0	1	1	0	0	0	0	0	0	2	1	1	0	0	0	0	3	0	0	1	3	1	0	1	0	0	0	0	0	12	1	1	0
0412	1	12	0	1	0	1	1	0	0	0	1	1	2	0	0	0	0	0	1	0	1	0	0	0	1	1	1	1	0	0	1	0	1	0	0	1	2	1	0	1	3	0	0	0	0	7	1	0	2
0413	1	12	0	1	0	1	3	2	2	0	0	1	2	0	3	1	0	0	2	0	0	0	0	0	0	0	1	1	0	0	0	0	1	0	0	0	1	1	2	0	1	0	0	0	0	9	3	7	0
0414	1	12	0	1	0	1	0	1	0	1	0	1	1	0	0	0	1	1	0	0	0	0	0	0	0	1	0	0	0	0	0	0	1	0	0	1	0	0	0	1	0	0	0	0	0	2	1	0	0
0415	1	11	1	1	0	1	1	0	0	1	0	0	2	0	0	0	0	0	0	0	0	0	0	0	0	0	0	1	0	0	0	0	0	0	0	1	1	0	0	0	1	0	0	0	0	4	0	0	0
0416	1	12	0	1	0	0	0	0	1	0	0	0	2	0	0	1	0	1	1	0	0	1	0	0	2	2	1	1	0	1	1	0	1	0	2	1	2	1	0	0	2	0	1	0	0	6	1	1	5
0417	1	12	1	1	0	1	3	0	0	4	0	4	2	0	0	1	0	2	2	1	3	1	0	0	2	1	1	0	0	0	0	0	0	0	4	2	4	1	4	1	2	1	0	1	2	11	2	6	9
0418	1	13	1	1	0	1	2	1	0	1	0	0	0	0	0	0	1	0	0	1	1	1	0	0	1	0	0	1	0	0	0	0	0	0	0	2	1	0	0	1	1	0	0	0	0	3	2	0	2
0419	1	12	1	1	0	1	2	1	0	1	1	1	2	0	0	0	1	1	1	0	0	0	0	0	1	1	0	1	0	0	0	0	1	0	0	2	1	1	0	0	0	0	0	0	0	7	2	0	1
0420	1	13	1	1	0	1	1	0	0	1	2	0	3	2	1	0	0	2	3	0	0	0	0	0	1	1	0	2	0	0	0	0	2	0	0	1	2	3	0	0	2	0	0	0	0	11	5	1	1
0421	1	12	1	1	0	1	1	0	0	1	0	2	1	0	0	0	0	1	1	1	1	1	0	0	0	1	1	1	1	0	0	0	2	1	1	1	2	1	0	1	1	0	0	1	0	7	4	1	2
0422	1	12	1	1	0	1	1	0	2	1	0	1	1	0	0	0	0	1	2	1	1	0	0	0	0	0	0	0	0	0	0	0	0	0	1	2	3	1	0	0	0	0	0	0	0	7	2	2	2
0423	1	12	0	1	0	1	2	1	0	1	0	1	1	1	1	0	0	0	0	3	1	1	0	0	0	0	0	1	0	0	0	0	1	1	1	1	0	4	0	1	0	0	0	0	0	4	10	1	2
0424	1	13	0	1	0	1	0	0	0	0	0	1	1	0	0	0	0	1	0	0	0	0	0	0	0	0	0	0	0	0	0	0	0	0	0	0	1	1	0	0	0	0	0	0	0	2	1	0	0
0425	1	12	1	1	0	1	0	0	0	0	4	2	2	0	0	0	0	0	2	0	0	0	0	0	0	0	1	0	0	0	0	0	0	0	0	0	4	0	0	0	4	0	0	0	0	8	0	0	0
0426	1	11	0	1	0	1	1	3	2	1	1	0	1	3	0	0	0	1	0	3	0	2	0	2	1	3	2	3	0	0	2	3	2	4	2	1	0	0	0	1	4	1	0	3	0	4	15	6	3
0427	1	13	1	1	0	1	2	1	0	1	0	4	4	0	0	0	1	4	4	1	0	4	0	0	0	1	0	0	0	0	0	2	2	1	1	4	4	1	0	4	4	0	0	0	0	16	4	0	1
0428	1	12	0	1	0	1	0	0	0	1	1	1	1	0	0	0	0	0	0	0	0	0	0	0	0	0	0	0	0	0	0	0	0	0	0	1	1	0	0	0	0	0	0	0	1	2	0	0	0
0429	1	12	1	1	0	1	0	0	0	1	1	1	0	0	0	0	1	0	0	0	0	0	0	0	0	0	0	0	0	0	0	0	0	0	1	1	2	0	0	0	1	0	0	0	0	2	0	0	1
0430	1	13	0	1	0	1	0	0	0	0	1	1	2	0	0	0	0	1	0	1	0	1	0	0	2	0	0	0	0	0	0	0	1	0	0	0	3	1	0	1	1	0	0	0	2	6	2	0	2
0431	1	12	0	1	0	1	1	0	3	1	1	0	1	0	2	1	1	0	1	1	0	0	0	2	1	1	1	0	1	1	0	0	0	0	1	1	1	1	0	0	1	0	1	1	0	4	5	6	3
0432	1	12	0	1	0	1	4	0	0	0	0	0	2	0	0	0	0	0	1	0	0	0	0	0	0	0	0	1	0	0	0	0	2	0	0	0	2	1	0	0	0	1	1	0	0	11	1	1	0
0433	1	12	0	1	0	1	1	0	0	1	0	1	0	1	1	0	0	1	1	0	0	0	0	0	0	1	1	0	0	0	0	0	1	0	0	1	2	0	0	1	0	0	0	0	0	5	1	1	0
0434	1	12	0	1	0	1	2	3	0	2	1	2	2	0	1	4	1	0	3	3	2	0	0	0	2	1	0	1	1	0	0	0	1	1	2	1	3	3	1	1	3	0	0	1	0	11	11	3	6
0435	1	12	0	1	0	1	0	2	0	0	0	0	1	0	0	0	0	0	0	0	0	0	0	0	0	0	0	0	0	0	0	0	0	0	0	0	0	0	0	0	0	0	0	0	0	1	2	0	0
0436	1	12	0	1	0	1	1	2	0	1	1	1	1	0	0	0	0	1	0	0	0	1	0	0	1	1	0	1	0	0	0	4	0	0	0	1	1	0	0	0	0	0	1	0	0	3	2	0	1
0437	1	12	0	1	0	1	2	0	0	0	0	1	4	1	0	0	0	0	4	0	2	0	0	0	1	0	0	0	0	0	0	0	0	0	0	1	4	1	1	1	4	0	0	2	2	14	2	3	3
0438	1	12	1	1	0	1	1	0	1	0	0	1	1	1	0	0	3	1	0	0	0	0	0	0	0	1	0	2	0	0	0	0	1	0	1	1	0	0	0	0	0	0	0	0	0	3	1	1	1
0439	1	12	0	1	0	1	2	0	0	1	4	0	1	0	0	0	0	0	1	0	0	1	0	0	1	0	1	0	0	0	2	0	0	0	0	2	4	1	0	0	0	0	0	0	0	8	1	0	1
0440	1	13	1	1	0	1	1	0	0	0	0	1	0	0	0	0	0	1	1	0	0	1	0	0	0	0	0	1	0	0	0	0	1	0	1	0	2	0	0	2	1	0	0	0	2	5	0	0	1
0441	1	12	1	1	0	1	0	0	1	1	2	0	2	0	0	0	0	0	1	0	2	0	0	0	4	0	0	0	0	0	0	0	1	1	1	1	0	1	0	1	0	0	0	1	0	4	2	2	7
0442	1	12	0	1	0	1	4	1	1	0	1	0	1	1	0	1	0	0	1	1	1	1	0	1	1	1	1	0	1	1	0	0	0	0	0	1	1	1	0	0	2	0	1	0	0	7	6	1	3
0443	1	13	1	1	0	1	1	0	0	0	1	0	1	0	0	0	0	1	0	0	0	0	0	0	2	0	0	0	0	0	0	0	0	0	0	1	2	0	0	0	1	1	1	1	1	4	0	2	2
0444	1	13	0	1	0	1	0	0	0	0	4	0	0	4	0	0	0	0	0	4	0	0	0	0	0	0	0	2	1	0	0	0	4	0	1	0	0	4	0	0	4	0	0	0	0	4	13	0	1
0445	1	12	0	1	0	1	0	0	0	0	0	0	0	0	0	0	0	0	1	0	1	0	0	0	2	0	0	0	0	0	0	0	0	0	2	1	0	0	0	0	0	0	0	0	0	1	0	0	5
0446	1	12	1	1	0	1	1	0	0	1	2	1	1	0	0	1	0	1	2	1	1	1	0	0	1	1	0	1	0	0	1	0	1	0	0	2	2	0	0	0	1	0	0	0	0	7	1	0	2
0447	1	11	1	1	0	1	0	0	0	0	0	1	1	0	0	0	0	1	1	0	0	0	0	0	0	0	0	0	0	0	0	0	0	0	0	1	0	0	0	0	0	0	0	0	0	2	0	0	0
0448	1	12	0	1	0	1	1	0	0	1	0	1	1	0	1	0	0	0	2	0	1	0	0	1	1	0	0	1	0	0	0	2	0	0	0	0	0	0	0	1	0	0	1	0	0	4	1	1	2
0449	1	12	1	1	0	1	0	1	0	1	1	1	1	0	0	0	0	1	1	0	0	0	0	0	0	1	0	0	0	0	0	0	0	0	1	1	1	1	0	1	3	0	1	0	1	3	2	0	1
0450	1	12	1	1	0	1	1	1	2	1	0	1	1	0	0	0	0	0	1	0	1	0	0	0	1	0	0	0	1	0	0	0	1	0	1	1	2	0	1	0	3	0	0	1	0	6	2	4	3
0451	1	13	1	1	0	1	1	0	0	0	0	1	0	0	0	0	1	2	1	1	0	0	0	0	2	1	1	1	0	0	1	0	0	0	1	0	1	1	0	3	2	0	0	0	0	3	2	0	3
0452	1	13	1	1	0	1	0	0	0	0	0	0	0	0	0	0	0	0	0	0	0	0	0	0	0	0	0	0	0	0	0	0	0	0	0	1	1	0	0	0	0	0	0	0	1	1	0	0	0
0453	1	12	1	1	0	1	0	1	1	1	1	0	0	0	1	0	1	1	0	0	0	0	1	0	0	0	0	1	0	1	0	1	0	0	0	0	0	0	0	0	0	0	0	0	0	0	1	2	1
0454	1	13	0	1	0	0	0	0	2	0	1	2	0	0	0	0	0	1	1	0	0	0	0	1	0	0	1	1	0	0	0	0	1	0	0	2	1	0	0	1	1	0	2	1	0	3	1	3	0
0455	1	12	0	1	0	1	2	0	0	2	0	2	1	0	0	0	0	2	2	1	1	1	0	0	1	1	2	0	0	0	0	0	1	0	0	2	3	1	0	2	1	0	0	0	2	9	2	0	2
0456	1	12	1	1	0	0	2	0	4	1	2	1	3	0	1	0	0	2	1	0	1	0	0	0	3	1	0	1	0	0	0	0	2	0	0	0	1	1	0	0	1	0	0	0	1	9	1	5	4
0457	1	12	0	1	0	1	2	0	0	0	0	1	0	0	1	0	0	1	1	1	0	0	0	0	1	0	1	0	0	0	0	0	0	0	0	0	1	0	0	1	1	1	0	0	0	4	1	2	1
0458	1	12	0	1	0	1	0	0	0	1	0	0	1	0	0	0	0	0	0	0	0	0	0	0	0	0	0	0	0	0	0	0	0	0	0	0	1	0	0	1	0	0	0	0	0	2	0	0	0
0459	1	13	0	1	0	1	2	0	0	1	0	0	1	0	1	0	0	0	0	0	0	0	0	0	0	0	0	0	0	0	0	0	2	0	0	2	1	0	0	1	0	0	0	0	0	6	0	1	0
0460	1	12	0	1	0	0	2	2	1	2	0	3	1	1	0	2	0	1	1	3	1	1	0	0	1	2	2	1	1	1	0	0	2	1	0	1	2	2	0	4	1	0	2	1	0	8	10	2	3
0461	1	12	1	1	0	0	1	0	0	1	2	2	1	0	0	0	0	1	2	0	0	1	0	0	0	0	1	1	1	1	1	0	0	0	0	1	1	0	0	0	1	0	1	0	0	5	1	0	1
0462	1	13	0	1	0	1	1	0	0	2	2	0	2	0	0	0	0	0	0	1	1	1	0	0	1	0	1	1	0	1	1	0	2	0	1	1	3	0	0	1	2	0	1	0	4	8	1	0	4
0463	1	12	1	1	0	1	1	0	0	1	0	0	1	1	3	0	0	0	0	0	0	0	0	0	0	1	0	0	0	1	0	1	0	0	0	0	1	0	0	0	0	0	2	0	0	3	1	3	1
0464	1	12	0	1	0	1	0	0	0	0	2	0	1	0	0	0	0	0	2	0	1	0	0	0	0	1	0	0	0	0	0	0	0	0	0	2	2	0	0	0	0	0	0	0	1	5	0	0	1
0465	1	12	1	1	0	0	1	0	4	1	1	2	1	0	1	1	0	0	2	1	1	1	0	1	1	2	1	1	0	1	1	0	0	0	2	1	3	1	1	0	3	1	1	0	0	7	3	7	5
0466	1	13	0	0	0	0	2	1	0	1	2	0	2	3	0	0	0	0	1	1	0	1	4	1	1	1	3	1	2	1	2	0	1	0	0	0	4	1	0	0	0	0	1	4	4	10	9	4	2
0467	1	13	0	1	0	1	2	0	0	0	2	1	3	0	0	0	0	1	2	0	2	1	0	0	2	0	0	0	0	0	0	0	0	1	1	4	1	0	1	2	0	0	2	1	0	8	1	2	5
0468	1	13	0	1	0	0	1	1	0	1	2	0	2	1	0	0	0	0	2	2	1	1	0	0	0	1	1	1	1	0	0	0	0	0	0	1	0	0	0	0	0	0	0	0	0	5	5	0	1
0469	1	12	0	1	0	1	1	0	0	0	0	0	0	0	0	0	0	0	0	0	0	0	0	0	0	0	0	0	0	0	0	0	0	0	0	0	0	0	0	0	1	1	0	0	0	1	0	1	0
0470	1	12	1	1	0	1	1	0	0	0	0	0	1	0	0	0	0	0	1	0	0	0	0	0	1	0	0	0	0	0	0	0	0	0	0	0	0	0	0	0	1	0	0	0	0	3	0	0	1
0471	1	12	1	1	0	1	1	0	1	1	0	1	1	0	0	1	0	0	2	0	1	1	0	0	1	1	0	1	0	0	0	0	1	0	2	2	0	0	0	1	3	0	1	1	0	5	0	2	4
0472	1	14	1	1	0	0	0	0	0	0	2	0	4	0	2	0	0	0	2	0	0	0	0	0	1	2	3	0	2	0	0	0	0	0	2	1	2	0	0	0	0	0	0	0	0	8	2	2	3
0473	1	13	0	1	0	1	1	0	2	0	0	0	2	1	0	2	0	0	0	1	0	0	0	0	2	2	0	0	0	0	0	0	0	0	2	1	0	0	0	0	0	0	0	0	1	3	2	2	4
0474	1	13	0	1	0	1	0	0	0	0	0	0	0	0	0	0	0	1	0	1	0	0	0	0	0	0	0	0	0	0	0	0	0	0	0	0	0	0	0	0	1	0	1	0	4	0	1	0	0
0475	1	13	0	1	0	1	0	1	0	1	1	1	1	0	0	0	0	0	0	0	0	0	0	0	0	0	0	0	0	0	0	0	0	0	0	0	0	0	0	0	0	0	0	0	0	1	1	0	0
0476	1	12	1	1	0	1	0	0	0	0	0	0	0	0	0	0	0	0	0	0	0	0	0	0	0	0	0	0	0	0	0	0	0	0	0	1	0	0	0	0	0	0	0	0	0	0	0	0	0
0477	1	12	1	1	0	1	1	0	0	0	0	0	2	0	0	0	0	0	1	0	1	0	0	0	1	0	0	0	0	0	0	0	1	0	0	1	1	0	0	0	1	0	0	0	1	6	0	0	2
0478	1	13	1	1	0	1	0	0	0	0	0	1	1	1	0	0	0	1	1	3	1	1	0	0	1	0	0	0	0	1	0	0	1	0	2	1	2	0	0	0	0	1	0	0	1	5	4	1	5
0479	1	13	0	1	0	1	2	0	1	2	0	2	3	0	0	3	0	1	2	1	2	2	0	0	2	1	1	0	0	0	0	0	0	0	1	0	4	1	0	3	1	0	0	0	0	11	2	1	5
0480	1	13	0	1	0	1	3	1	2	2	0	1	2	1	0	1	0	0	2	2	1	2	0	3	3	1	0	1	0	1	0	0	1	1	0	1	1	1	0	1	2	1	0	1	1	9	9	4	5
0481	1	12	1	1	0	1	4	0	0	0	2	0	3	0	0	0	0	1	2	0	1	0	0	0	1	1	0	0	0	0	0	0	0	0	1	1	3	1	0	0	1	0	0	0	0	12	1	0	3
0482	1	13	1	1	0	1	1	0	0	0	1	0	1	0	0	0	0	0	0	0	0	0	0	0	0	0	1	0	0	0	0	0	0	0	0	1	0	0	0	0	1	0	0	0	0	2	0	0	0
0483	1	13	0	1	0	1	0	0	0	0	0	0	0	0	0	0	0	0	0	0	0	0	0	0	0	0	0	0	0	0	0	0	0	0	0	0	0	0	0	0	0	0	0	0	0	0	0	0	0
0484	1	12	1	0	0	1	1	0	0	0	0	0	0	0	0	0	0	0	0	0	0	0	0	0	0	0	0	0	0	0	0	0	0	0	0	1	0	0	0	0	0	0	0	0	0	1	0	0	0
0485	1	12	0	1	0	1	0	0	0	1	0	0	2	0	0	0	0	0	2	1	1	0	0	0	1	1	0	0	0	0	0	0	1	0	2	0	2	0	0	1	1	0	0	0	0	7	1	0	4
0486	1	12	1	1	0	1	2	0	0	1	1	1	1	0	0	0	0	1	2	0	1	1	0	0	1	1	0	0	0	1	1	0	1	0	1	2	2	0	0	0	1	0	1	0	0	8	0	0	4
0487	1	12	1	1	0	1	1	0	1	1	0	0	0	0	0	0	0	1	0	0	0	0	0	0	0	0	0	0	0	0	0	0	0	0	0	1	2	0	0	1	0	0	0	0	0	3	0	1	0
0488	1	12	1	1	0	1	1	0	0	0	0	0	0	0	0	0	0	1	1	0	0	0	0	0	0	0	0	0	0	0	0	0	0	0	0	1	1	1	0	0	0	0	0	0	0	3	1	0	0
0489	1	12	0	1	0	1	2	0	0	0	0	1	0	0	0	0	0	0	1	1	0	0	0	0	0	0	0	0	0	0	0	0	1	0	4	3	0	0	0	0	0	0	0	0	0	4	1	0	4
0490	1	12	1	1	0	1	1	1	0	1	0	0	1	0	0	0	0	0	1	0	0	0	0	0	1	0	0	0	0	0	0	0	0	0	1	1	1	0	0	0	1	0	0	1	2	4	1	1	2
0491	1	12	1	1	0	1	1	0	0	0	0	0	0	0	0	0	0	0	0	0	0	0	0	0	0	0	1	0	0	0	0	0	0	0	0	1	0	0	0	0	0	0	0	0	0	1	0	0	0
0492	1	12	0	1	0	1	0	1	0	0	1	0	1	0	0	0	0	0	0	0	0	0	0	0	0	0	0	0	0	0	0	0	0	0	0	0	1	0	0	0	0	0	0	0	0	2	1	0	0
0493	1	12	1	1	0	1	0	0	0	0	2	0	0	0	0	0	0	0	1	0	0	0	0	0	0	1	0	0	0	0	0	0	1	0	0	1	1	0	0	1	1	0	0	0	0	3	0	0	0
0494	1	12	1	1	0	1	2	0	0	1	1	1	0	0	0	0	0	0	1	0	0	0	0	0	1	0	1	1	0	0	2	0	0	0	1	0	1	0	0	0	1	0	0	0	0	4	0	0	2
0495	1	12	1	1	0	1	1	0	0	0	0	0	2	0	0	0	0	0	0	0	0	0	0	0	0	0		0	0	0	0	0	1	0	0	0	2	0	0	0	0	0	0	0	0	6	0	0	0
0496	1	12	0	0	0	1	2	0	0	3	2	1	2	1	0	1	2	1	3	1	1	2	2	1	0	2	1	2	1	1	3	0	0	0	0	2	4	1	0	2	2	1	3	1	0	11	5	2	2
0497	1	12	1	1	0	1	1	2	1	2	3	2	2	0	0	1	0	1	1	1	3	2	0	1	3	1	0	1	0	0	3	0	1	0	2	2	2	1	1	3	1	1	0	2	1	7	5	5	8
0498	1	12	1	1	0	1	1	0	0	0	0	0	1	0	1	0	0	1	0	0	0	1	0	0	0	0	0	0	0	0	0	0	1	0	0	1	1	0	0	0	0	0	0	0	0	4	0	1	0
0499	1	12	0	1	0	1	2	0	1	0	0	2	1	0	0	0	0	2	1	0	0	0	0	0	1	0	0	1	0	0	0	0	0	0	0	0	0	0	0	0	0	0	0	0	0	4	0	1	1
0500	1	12	0	1	0	1	3	0	0	0	0	0	2	0	0	0	0	1	1	0	0	0	0	0	0	0	0	1	0	0	0	0	0	0	0	1	3	0	0	0	0	0	0	0	0	9	0	0	0
0501	1	13	0	0	0	1	2	0	0	0	1	1	1	0	0	0	0	1	1	0	1	0	0	0	2	0	1	1	0	0	0	1	0	0	0	1	1	1	0	1	0	1	0	0	1	5	1	1	3
0502	1	12	0	1	0	1	0	0	0	0	0	0	0	0	0	0	0	0	0	0	0	0	0	0	0	0	0	0	0	0	0	0	0	0	1	0	0	0	0	0	0	0	0	0	0	0	0	0	1
0503	1	12	0	1	0	1	1	0	0	1	0	0	2	0	0	1	0	1	0	0	0	1	0	0	0	0	0	1	0	0	0	0	1	0	0	1	1	0	0	0	0	0	0	0	3	5	0	0	0
0504	1	12	0	1	0	1	1	0	0	1	0	0	2	0	0	1	0	1	0	0	0	1	0	0	0	0	0	1	0	0	0	0	1	0	0	1	1	0	0	0	0	0	0	0	3	5	0	0	0
0505	1	12	1	1	0	1	1	0	0	0	0	1	1	0	0	0	0	1	0	0	0	0	0	0	0	0	0	0	0	0	0	0	0	0	2	1	1	0	0	0	1	0	0	0	0	3	0	0	2
0506	1	12	1	1	0	1	1	0	0	0	0	1	1	0	0	0	0	1	0	0	0	0	0	0	0	0	0	0	0	0	0	0	0	0	2	1	1	0	0	0	1	0	0	0	0	3	0	0	2
0507	1	13	0	1	0	1	2	1	0	2	0	1	0	0	0	0	0	0	4	4	0	1	0	0	4	0	1	0	0	3	0	0	2	0	0	2	2	1	0	0	2	0	0	0	0	10	6	0	7
0508	1	13	0	1	0	1	2	1	0	2	0	1	0	0	0	0	0	0	4	4	0	1	0	0	4	0	1	0	0	3	0	0	2	0	0	2	2	1	0	0	2	0	0	0	0	10	6	0	7
0509	1	12	1	1	0	1	1	0	0	1	0	1	1	0	0	0	0	2	1	0	1	1	0	0	1	1	1	1	0	1	0	0	0	0	1	1	1	1	0	2	1	1	0	0	0	4	1	1	4
0510	1	12	1	1	0	1	1	0	0	1	0	1	1	0	0	0	0	2	1	0	1	1	0	0	1	1	1	1	0	1	0	0	0	0	1	1	1	1	0	2	1	1	0	0	0	4	1	1	4
0511	1	12	1	1	0	1	2	0	0	1	0	1	1	0	0	0	0	1	1	0	0	0	0	0	0	0	0	0	0	0	0	0	1	0	0	1	1	0	0	0	1	0	0	0	0	6	0	0	0
0512	1	12	1	1	0	1	2	0	0	1	0	1	1	0	0	0	0	1	1	0	0	0	0	0	0	0	0	0	0	0	0	0	1	0	0	1	1	0	0	0	1	0	0	0	0	6	0	0	0
0513	1	11	0	1	0	1	0	0	0	0	4	0	0	0	0	0	0	0	0	0	0	0	0	0	0	0	0	0	0	0	0	0	0	0	0	0	0	0	0	0	0	0	0	0	0	0	0	0	0
0514	1	11	0	1	0	1	0	0	0	0	4	0	0	0	0	0	0	0	0	0	0	0	0	0	0	0	0	0	0	0	0	0	0	0	0	0	0	0	0	0	0	0	0	0	0	0	0	0	0
0515	1	12	1	1	0	1	1	0	1	2	1	0	0	1	0	0	0	0	1	2	0	1	0	0	0	1	0	0	0	0	1	0	0	1	0	0	0	0	0	0	2	0	0	0	0	2	4	1	0
0516	1	12	1	1	0	1	1	0	1	2	1	0	0	1	0	0	0	0	1	2	0	1	0	0	0	1	0	0	0	0	1	0	0	1	0	0	0	0	0	0	2	0	0	0	0	2	4	1	0
0517	1	12	1	1	0	1	2	2	4	2	2	1	3	3	0	2	0	2	1	1	1	0	0	0	1	3	1	2	2	2	1	3	3	2	1	1	4	1	2	2	1	2	1	2	1	13	11	10	5
0518	1	12	1	1	0	1	2	2	4	2	2	1	3	3	0	2	0	2	1	1	1	0	0	0	1	3	1	2	2	2	1	3	3	2	1	1	4	1	2	2	1	2	1	2	1	13	11	10	5
0519	1	13	0	1	0	0	0	0	0	1	2	0	3	3	0	0	0	0	0	0	0	2	0	0	0	0	0	0	0	0	0	2	0	0	0	2	2	0	0	2	0	0	0	0	0	5	3	0	0
0520	1	13	0	1	0	0	0	0	0	1	2	0	3	3	0	0	0	0	0	0	0	2	0	0	0	0	0	0	0	0	0	2	0	0	0	2	2	0	0	2	0	0	0	0	0	5	3	0	0
0521	1	13	1	1	0	1	1	0	0	1	3	1	0	0	0	0	0	0	0	0	0	1	0	0	0	1	3	1	0	0	0	1	2	0	2	2	2	0	0	0	0	0	0	0	0	5	0	0	2
0522	1	13	1	1	0	1	1	0	0	1	3	1	0	0	0	0	0	0	0	0	0	1	0	0	0	1	3	1	0	0	0	1	2	0	2	2	2	0	0	0	0	0	0	0	0	5	0	0	2
0523	1	12	0	1	0	1	0	1	2	1	0	0	0	0	1	1	0	1	0	1	1	0	0	1	0	0	0	1	0	1	0	1	0	0	0	0	0	0	0	0	0	0	0	0	0	0	3	3	2
0524	1	12	0	1	0	1	0	1	2	1	0	0	0	0	1	1	0	1	0	1	1	0	0	1	0	0	0	1	0	1	0	1	0	0	0	0	0	0	0	0	0	0	0	0	0	0	3	3	2
0525	1	12	0	1	0	1	1	1	0	1	1	1	0	0	0	1	0	0	0	1	1	1	0	0	1	1	0	0	0	0	0	0	1	1	0	0	1	1	0	1	1	0	0	0	0	3	4	0	2
0526	1	12	0	1	0	1	1	1	0	1	1	1	0	0	0	1	0	0	0	1	1	1	0	0	1	1	0	0	0	0	0	0	1	1	0	0	1	1	0	1	1	0	0	0	0	3	4	0	2
0527	1	12	1	1	0	1	3	0	0	1	0	1	1	0	0	0	0	2	2	1	0	1	0	1	1	0	0	0	0	0	0	0	1	1	0	3	4	0	0	1	0	0	1	0	0	11	3	0	1
0528	1	12	1	1	0	1	3	0	0	1	0	1	1	0	0	0	0	2	2	1	0	1	0	1	1	0	0	0	0	0	0	0	1	1	0	3	4	0	0	1	0	0	1	0	0	11	3	0	1
0529	1	12	0	1	0	1	0	2	0	1	0	0	1	0	0	0	0	0	1	0	0	0	0	1	2	1	0	0	0	0	0	0	0	1	0	2	0	0	0	0	0	0	1	0	1	2	4	0	2
0530	1	12	0	1	0	1	0	2	0	1	0	0	1	0	0	0	0	0	1	0	0	0	0	1	2	1	0	0	0	0	0	0	0	1	0	2	0	0	0	0	0	0	1	0	1	2	4	0	2
0531	1	13	0	1	0	1	2	1	1	1	1	1	1	1	1	1	0	1	1	1	2	1	1	1	1	2	1	1	1	1	1	0	1	0	1	2	2	2	0	0	0	0	0	1	0	7	7	3	5
0532	1	13	0	1	0	1	2	1	1	1	1	1	1	1	1	1	0	1	1	1	2	1	1	1	1	2	1	1	1	1	1	0	1	0	1	2	2	2	0	0	0	0	0	1	0	7	7	3	5
0533	1	13	1	1	0	1	2	0	0	0	0	0	0	0	0	0	0	1	0	0	0	0	0	0	1	0	1	0	0	0	0	0	0	0	0	1	1	0	0	0	2	0	0	0	0	3	0	0	1
0534	1	13	1	1	0	1	2	0	0	0	0	0	0	0	0	0	0	1	0	0	0	0	0	0	1	0	1	0	0	0	0	0	0	0	0	1	1	0	0	0	2	0	0	0	0	3	0	0	1
0535	1	12	1	1	0	1	1	0	0	1	1	2	2	3	1	0	0	0	1	0	0	0	0	0	0	0	0	1	0	0	1	0	0	0	1	1	2	1	0	0	1	0	0	0	0	6	4	1	1
0536	1	12	1	1	0	1	1	0	0	1	1	2	2	3	1	0	0	0	1	0	0	0	0	0	0	0	0	1	0	0	1	0	0	0	1	1	2	1	0	0	1	0	0	0	0	6	4	1	1
0537	1	12	0	1	0	1	1	0	0	0	1	0	1	0	0	0	0	1	1	0	0	1	0	0	0	1	0	0	0	0	0	0	1	0	0	0	1	1	0	1	0	0	0	0	0	5	1	0	0
0538	1	12	0	1	0	1	1	0	0	0	1	0	1	0	0	0	0	1	1	0	0	1	0	0	0	1	0	0	0	0	0	0	1	0	0	0	1	1	0	1	0	0	0	0	0	5	1	0	0
0539	1	12	1	1	0	1	1	0	1	1	0	2	2	0	0	1	0	1	2	0	1	0	0	0	1	0	0	1	0	1	0	0	0	0	2	1	3	0	0	1	3	1	0	0	0	8	0	2	5
0540	1	12	1	1	0	1	1	0	1	1	0	2	2	0	0	1	0	1	2	0	1	0	0	0	1	0	0	1	0	1	0	0	0	0	2	1	3	0	0	1	3	1	0	0	0	8	0	2	5
0541	1	12	0	1	0	1	3	0	0	1	3	1	2	0	1	1	0	1	2	2	0	0	0	0	0	1	0	0	0	0	1	0	2	4	0	1	3	1	0	0	3	1	1	0	0	12	7	2	0
0542	1	12	0	1	0	1	3	0	0	1	3	1	2	0	1	1	0	1	2	2	0	0	0	0	0	1	0	0	0	0	1	0	2	4	0	1	3	1	0	0	3	1	1	0	0	12	7	2	0
0543	1	13	0	1	0	1	2	0	0	1	0	0	4	0	0	0	0	1	1	0	1	0	0	0	1	0	0	1	0	0	0	0	0	0	0	2	4	0	0	0	0	0	0	0	0	11	0	0	2
0544	1	13	0	1	0	1	2	0	0	1	0	0	4	0	0	0	0	1	1	0	1	0	0	0	1	0	0	1	0	0	0	0	0	0	0	2	4	0	0	0	0	0	0	0	0	11	0	0	2
0545	1	13	0	1	0	1	0	0	0	1	0	1	0	0	0	1	0	1	0	0	0	0	0	0	0	1	0	0	0	0	0	0	0	0	0	0	1	0	0	1	1	1	1	0	0	1	0	1	0
0546	1	13	0	1	0	1	0	0	0	1	0	1	0	0	0	1	0	1	0	0	0	0	0	0	0	1	0	0	0	0	0	0	0	0	0	0	1	0	0	1	1	1	1	0	0	1	0	1	0
0547	1	13	0	1	0	1	1	0	0	1	0	1	0	0	0	0	0	1	1	0	0	0	0	0	0	0	0	0	0	0	0	0	1	0	0	0	1	1	0	0	0	0	0	0	0	4	1	0	0
0548	1	12	0	1	0	1	1	0	0	1	1	1	1	0	0	0	0	1	1	0	0	0	0	0	1	1	1	0	0	1	0	0	1	0	1	1	2	0	0	0	1	0	0	0	2	6	0	0	3
0549	1	13	1	1	0	1	2	0	1	1	1	1	4	0	0	0	0	0	2	0	0	1	0	0	0	0	0	0	0	0	0	0	1	1	1	1	3	0	0	1	2	1	0	0	0	12	1	2	1
0550	1	12	1	1	0	1	1	0	0	1	2	0	2	0	0	0	0	1	1	1	0	0	0	0	2	0	0	1	0	0	0	1	0	0	0	2	2	0	0	0	0	0	0	0	0	6	1	0	2
0551	1	12	0	1	0	1	2	2	3	1	1	2	1	1	3	1	1	0	2	1	2	1	0	2	1	1	0	1	2	3	3	0	2	3	1	0	2	0	2	1	2	1	1	0	0	9	11	9	7
0552	1	13	0	1	0	1	2	1	0	1	0	1	1	0	0	1	1	1	1	0	1	1	0	0	0	1	2	1	0	0	1	0	0	0	1	1	1	0	1	2	2	0	3	0	1	5	1	1	2
0553	1	13	0	1	0	1	0	0	0	0	0	1	1	0	2	0	0	0	1	0	1	0	0	0	1	1	0	1	0	0	0	1	1	0	0	1	1	0	0	0	0	2	0	0	2	4	0	4	2
0554	1	13	0	1	0	1	2	0	1	0	4	1	2	1	0	0	0	0	3	3	2	1	0	0	1	2	0	2	0	0	0	0	3	1	0	1	2	2	1	3	1	0	0	0	1	12	7	2	3
0555	1	12	1	1	0	1	2	1	0	2	1	0	0	0	0	0	0	1	2	2	2	2	0	1	3	2	1	0	2	0	0	0	1	0	2	2	4	0	0	0	2	1	0	0	2	9	6	1	7
0556	1	13	0	1	0	1	1	0	0	0	2	0	0	0	0	0	0	0	1	0	0	0	0	0	0	1	0	0	0	0	0	0	1	0	0	1	1	0	0	0	0	0	0	0	2	4	0	0	0
0557	1	12	0	1	0	1	1	0	0	2	1	1	1	0	0	0	0	1	2	0	0	0	0	0	1	1	0	0	0	0	0	0	1	0	0	1	2	1	0	0	1	0	0	0	0	7	1	0	1
0558	1	12	0	1	0	1	2	0	0	1	0	1	1	0	0	0	0	0	0	0	0	1	0	0	0	0	0	0	0	0	0	0	2	0	0	0	0	1	0	0	0	0	0	0	0	5	1	0	0
0559	1	12	0	1	0	1	3	1	0	2	0	2	4	0	0	1	0	1	4	1	0	1	0	0	1	1	1	2	1	0	0	0	0	0	0	2	4	1	0	0	2	0	0	0	1	15	4	0	1
0560	1	12	0	1	0	1	0	0	0	0	0	1	1	0	0	0	0	0	0	0	0	0	0	0	0	0	1	0	0	0	0	0	0	0	0	1	1	0	0	0	1	0	0	0	0	2	0	0	0
0561	1	12	1	1	0	0	1	0	3	1	2	1	2	0	1	1	0	1	3	0	3	0	0	0	0	1	0	1	0	0	0	0	2	0	0	1	2	1	0	1	0	0	0	1	2	10	1	5	3
0562	1	12	1	1	0	1	2	1	0	1	2	1	2	1	0	0	0	0	1	1	0	0	0	0	0	0	1	0	0	0	1	1	2	0	1	1	2	1	0	0	1	0	1	1	4	9	4	1	1
0563	1	12	1	1	0	0	1	0	0	0	0	0	1	0	0	0	0	0	1	0	0	0	0	0	0	0	2	0	0	0	0	0	0	0	0	2	0	0	0	0	0	0	0	0	0	3	0	0	0
0564	1	12	0	1	0	1	3	1	0	2	0	1	2	0	0	0	0	1	2	0	0	1	0	0	1	1	0	1	0	0	0	0	0	0	0	1	3	0	0	1	1	0	0	0	0	10	1	0	1
0565	1	12	0	1	0	1	4	1	0	0	1	1	4	0	0	0	0	0	4	0	3	4	0	0	0	0	0	0	0	0	0	0	0	3	0	4	1	1	0	2	0	0	0	0	1	13	5	0	3
0566	1	12	1	1	0	0	1	0	4	2	0	1	2	1	0	1	0	2	1	1	0	0	0	0	0	0	1	1	1	0	1	0	1	0	2	1	2	1	0	2	0	2	0	0	0	7	4	6	2
0567	1	12	0	0	0	1	2	0	0	1	0	0	2	1	0	0	0	0	1	1	0	0	0	0	0	1	0	1	0	0	0	0	1	0	2	0	1	1	0	0	2	0	0	0	0	7	3	0	2
0568	1	12	1	1	0	1	1	0	0	1	1	2	1	0	0	0	0	1	2	1	0	2	0	1	0	1	0	1	0	0	0	0	1	0	0	1	0	1	0	0	2	0	0	1	0	5	3	1	0
0569	1	12	0	1	0	0	1	0	4	1	1	1	1	0	0	0	0	1	1	0	1	1	0	0	1	1	0	1	0	0	0	0	0	0	0	0	1	1	0	0	2	0	1	0	1	4	1	4	2
0570	1	12	0	1	0	1	3	1	0	1	0	1	4	3	0	0	0	4	4	1	1	1	0	1	0	1	0	1	1	1	0	1	2	0	1	0	4	1	0	1	4	0	0	0	0	17	8	0	3
0571	1	12	0	1	0	1	1	3	1	0	1	1	1	0	0	0	0	0	3	3	3	1	0	2	3	0	0	0	2	0	0	0	0	2	3	0	1	1	1	3	0	0	0	0	0	6	13	2	9
0572	1	19	1	1	0	1	1	1	0	1	1	2	1	1	2	3	0	1	2	1	0	1	0	0	0	2	0	1	0	0	0	0	2	0	1	0	3	0	0	0	0	0	0	0	0	9	3	2	1
0573	1	12	1	1	0	1	2	1	0	0	0	1	1	0	0	0	0	1	3	1	0	0	0	0	0	1	0	0	0	0	0	0	0	0	0	1	1	1	0	0	0	0	0	0	0	7	3	0	0
0574	1	12	0	1	0	1	1	1	1	2	4	1	2	0	0	1	1	1	0	0	4	1	1	1	4	1	0	2	0	0	0	0	1	0	1	0	1	1	1	1	1	0	0	1	0	5	3	3	9
0575	1	12	1	1	0	1	1	0	0	0	2	0	1	0	0	0	0	0	1	1	1	0	0	0	0	0	1	0	0	0	0	0	1	0	0	1	1	0	0	0	0	0	0	0	0	5	1	0	1
0576	1	12	0	1	0	1	2	0	0	3	0	2	3	2	0	3	0	1	3	0	0	2	1	0	0	2	1	2	0	0	1	2	1	0	0	2	4	1	4	4	0	0	0	1	0	13	3	5	0
0577	1	12	0	1	0	1	1	0	0	0	0	1	2	1	0	0	0	0	0	0	0	1	0	0	0	0	0	0	0	0	0	0	0	0	1	1	2	2	0	0	1	0	0	0	0	5	3	0	1
0578	1	12	1	1	0	1	1	0	0	0	1	0	0	0	0	0	0	1	1	1	0	0	0	0	1	0	0	0	0	0	1	0	0	0	0	1	0	0	0	0	1	0	0	0	0	2	1	0	1
0579	1	12	1	0	0	1	2	0	0	2	0	1	1	0	0	1	0	3	2	0	0	0	0	0	0	0	0	0	0	0	0	0	0	0	0	1	1	1	0	1	0	0	2	0	0	6	1	0	0
0580	1	12	0	1	0	1	1	0	0	0	1	2	0	0	0	0	0	1	0	0	0	0	0	0	0	0	0	0	0	0	0	1	0	0	0	0	1	0	0	0	2	0	0	0	2	2	0	0	0
0581	1	12	0	1	0	0	1	1	2	1	2	1	2	0	2	0	0	1	1	0	0	0	0	0	1	1	1	1	0	1	0	0	0	0	1	1	2	0	0	0	1	1	0	0	0	6	1	5	3
0582	1	12	1	1	0	1	0	0	0	1	1	0	0	0	0	0	0	0	0	1	0	0	0	0	0	0	1	0	0	0	0	0	0	0	0	1	0	0	0	0	0	0	0	0	0	0	1	0	0
0583	1	12	1	1	0	1	2	0	0	0	2	0	0	0	0	0	0	0	1	0	0	0	0	1	0	0	1	0	0	0	0	0	0	0	0	2	0	0	0	0	1	0	0	0	0	3	1	0	0
0584	1	12	1	1	0	1	2	0	0	1	0	1	1	0	0	0	0	0	1	0	0	0	0	0	0	0	1	0	0	0	0	0	1	0	0	1	1	0	0	2	2	0	0	0	0	6	0	0	0
0585	1	12	1	1	0	1	1	0	0	0	1	1	1	0	0	0	0	0	0	0	0	0	0	0	0	0	0	0	0	0	0	0	0	0	0	1	0	0	0	0	1	0	0	0	0	2	0	0	0
0586	1	13	1	1	0	1	1	2	1	1	2	0	1	0	0	0	0	1	1	0	1	1	0	2	2	1	1	1	0	0	0	0	0	0	2	2	2	1	0	0	0	0	0	0	0	5	5	1	5
0587	1	12	1	1	0	1	4	1	1	2	2	3	2	0	0	0	1	0	2	1	0	0	1	0	2	2	3	2	0	0	1	0	1	1	3	3	3	0	0	0	4	0	2	0	0	12	3	1	5
0588	1	13	0	1	0	1	0	0	0	0	0	0	0	0	0	0	0	0	0	0	0	0	0	0	0	1	0	0	0	0	0	0	0	0	1	0	0	0	0	0	0	0	0	0	0	0	0	0	1
0589	1	13	1	1	0	1	1	2	0	0	1	1	1	0	1	0	0	0	2	2	0	0	0	0	0	1	0	1	0	4	0	2	0	0	0	0	4	1	0	1	2	0	0	0	1	8	5	1	4
0590	1	13	0	1	0	1	4	3	1	3	0	0	0	0	0	0	0	0	2	1	1	1	0	1	3	2	1	1	0	0	0	0	1	0	0	1	0	0	0	2	0	0	0	0	4	7	5	1	4
0591	1	12	1	1	0	1	0	0	0	0	0	1	1	0	0	0	0	1	0	0	0	0	0	0	0	1	0	0	0	0	0	0	0	0	0	1	1	0	0	0	0	0	0	0	0	2	0	0	0
0592	1	12	0	1	0	1	0	0	0	1	0	0	0	0	0	0	0	0	0	0	0	0	0	0	0	0	0	0	0	0	0	0	0	0	0	0	0	0	0	0	0	0	0	0	0	0	0	0	0
0593	1	12	1	1	0	1	0	1	2	3	0	0	2	0	0	0	0	1	0	2	0	1	0	0	1	2	2	1	1	1	0	0	2	1	0	1	4	1	0	0	0	0	0	0	1	8	6	2	2
0594	1	13	1	1	0	1	2	0	0	0	1	0	1	0	0	0	0	2	1	0	0	0	0	0	0	0	1	0	0	0	0	0	0	0	0	0	0	0	0	1	0	0	1	0	0	4	0	0	0
0595	1	11	0	1	0	1	1	1	0	0	0	1	0	0	0	0	1	1	0	0	0	0	0	0	0	0	0	1	0	0	0	0	0	0	0	0	0	0	0	0	0	0	0	0	0	1	1	0	0
0596	1	12	0	1	0	0	0	4	0	0	4	0	0	0	0	0	1	0	0	4	0	1	0	4	0	0	4	1	2	1	0	0	0	4	0	1	1	0	0	0	3	0	0	2	0	1	18	2	1
0597	1	12	1	1	0	0	1	0	2	0	1	1	2	0	0	0	0	0	2	0	1	0	0	0	2	0	1	1	0	0	0	0	2	0	0	2	2	1	0	0	2	0	0	1	0	9	1	3	3
0598	1	12	1	1	0	1	1	0	0	0	1	0	2	0	0	0	0	1	3	0	0	1	0	0	1	1	0	0	2	0	0	0	3	0	1	1	1	0	0	1	0	1	0	0	2	10	2	1	2
0599	1	12	1	1	0	0	1	0	0	0	1	1	1	0	0	0	0	1	1	0	0	0	0	0	0	0	0	0	0	0	0	0	0	0	0	0	1	0	0	0	1	0	0	0	0	4	0	0	0
0600	1	12	0	1	0	1	1	0	0	1	1	1	1	0	1	1	0	1	2	0	1	1	0	0	1	0	0	0	0	0	0	0	0	1	0	1	1	1	0	0	1	0	0	0	0	5	2	1	2
0601	1	12	1	1	0	1	1	1	0	0	1	2	1	0	0	0	0	1	0	1	0	0	0	1	0	1	0	0	0	0	0	0	1	0	0	2	3	0	1	1	0	0	0	0	0	6	3	1	0
0602	1	12	1	1	0	1	1	1	1	1	0	1	1	0	1	0	0	1	2	0	0	0	0	0	0	1	0	0	0	1	0	0	0	0	1	2	3	1	0	0	4	0	0	0	1	7	2	2	2
0603	1	13	1	1	0	1	2	0	0	0	1	0	1	0	0	0	0	2	2	0	0	0	0	0	0	0	0	0	0	0	0	0	1	0	0	1	2	1	0	0	1	0	0	0	0	8	1	0	0
0604	1	13	1	1	0	0	1	1	4	0	1	2	2	0	0	0	0	1	0	1	1	1	0	0	0	0	0	0	0	0	1	0	0	0	1	1	0	2	0	0	0	0	0	0	1	3	4	4	2
0605	1	12	0	1	0	1	0	0	0	0	0	0	0	0	0	0	0	0	0	2	0	0	0	0	0	0	1	0	0	0	0	0	0	0	0	0	0	0	0	0	0	0	0	0	0	0	2	0	0
0606	1	13	0	1	0	1	0	0	0	0	0	1	1	0	0	0	0	0	1	0	0	0	0	0	0	0	1	1	0	0	2	0	1	0	1	0		0	1	0	0	0	0	0	1		0	1	1
0607	1	12	1	1	0	0	1	2	3	0	0	1	2	0	2	0	0	1	3	1	1	0	0	0	0	2	0	0	0	1	0	0	0	0	1	1	2	1	0	0	2	1	0	0	0	8	4	6	3
0608	1	13	1	1	0	1	2	0	0	0	1	0	1	0	0	0	0	1	1	0	0	0	0	0	0	0	2	1	0	0	0	0	0	0	0	1	2	0	0	0	2	0	0	0	0	6	0	0	0
0609	1	14	0	1	0	1	2	3	1	1	1	1	2	0	0	0	0	0	3	1	2	0	0	1	0	0	1	1	0	0	0	0	1	0	3	2	4	2	0	0	1	0	0	1	0	12	7	2	5
0610	1	12	0	1	0	1	1	2	0	1	1	0	1	0	0	0	0	1	1	0	0	0	0	0	0	0	0	0	0	1	0	0	1	0	1	0	1	0	0	1	2	0	0	0	0	5	2	0	2
0611	1	13	0	1	0	1	3	0	0	2	1	1	3	0	0	1	0	1	2	0	0	1	0	0	0	1	0	0	0	0	0	0	0	0	0	0	3	0	0	0	1	0	0	0	0	11	0	0	0
0612	1	12	0	1	0	1	2	2	0	1	0	1	1	0	0	0	0	1	2	2	1	1	0	0	1	1	0	1	1	0	0	0	0	1	1	0	0	0	0	3	1	0	4	0	0	5	6	0	3
0613	1	13	0	1	0	1	2	1	0	1	0	1	3	0	0	2	0	1	4	1	1	1	0	0	1	2	2	1	0	0	4	0	0	0	0	4	4	1	0	4	2	3	4	0	0	13	3	3	2
0614	1	13	0	1	0	1	1	1	0	1	1	1	1	0	0	0	0	1	2	0	0	0	0	0	0	0	0	0	0	0	0	0	0	0	0	0	4	1	0	1	1	0	0	1	2	8	2	1	0
0615	1	11	1	1	0	1	0	0	0	0	0	1	0	0	0	0	0	1	1	0	0	0	0	0	0	0	0	0	0	0	0	0	0	0	0	1	0	0	0	0	0	0	0	0	0	1	0	0	0
0616	1	12	1	1	0	1	1	0	0	1	0	0	0	0	0	0	1	1	1	0	0	0	0	0	1	1	0	0	0	0	0	0	0	0	0	2	0	1	0	0	1	0	0	0	0	2	1	0	1
0617	1	13	1	1	0	1	2	1	0	1	1	1	2	0	0	0	0	0	0	0	3	0	0	0	3	0	0	0	0	0	0	0	1	0	1	1	3	1	1	2	0	1	0	0	0	8	2	2	7
0618	1	13	0	1	0	1	1	1	0	0	0	0	1	0	0	0	0	0	1	0	0	0	0	0	1	1	0	1	0	0	0	0	1	0	0	1	1	0	0	1	0	0	0	0	0	5	1	0	1
0619	1	12	1	1	0	1	2	2	0	0	0	2	0	0	0	0	0	1	4	1	0	0	0	0	2	0	0	0	0	0	2	0	1	0	2	2	4	1	0	0	3	0	0	0	0	11	4	0	4
0620	1	12	0	1	0	1	1	1	0	1	1	1	0	2	0	2	0	1	1	0	1	1	0	0	1	1	0	0	0	0	0	0	0	0	0	1	1	1	0	0	1	0	0	0	0	3	4	0	2
0621	1	12	0	1	0	0	1	0	0	1	0	1	1	0	0	0	1	1	2	1	0	0	0	0	1	0	0	1	0	0	0	0	1	0	0	2	1	1	0	0	2	0	0	0	0	6	2	0	1
0622	1	12	1	1	0	1	3	0	0	0	2	3	4	0	0	0	0	3	4	0	0	0	0	0	2	1	2	0	0	0	0	0	0	0	2	4	4	0	0	0	3	0	0	0	0	15	0	0	4
0623	1	13	1	1	0	1	1	0	0	1	0	0	1	0	0	0	0	0	0	0	0	0	0	0	1	1	0	0	0	0	1	0	1	0	1	3	4	0	0	2	0	0	0	0	0	7	0	0	2
0624	1	12	1	1	0	1	1	2	0	1	0	1	0	0	0	0	0	1	2	0	0	1	0	0	0	1	0	0	0	0	0	0	1	0	0	1	0	0	0	0	2	0	0	0	0	4	2	0	0
0625	1	12	1	1	0	1	0	0	1	2	1	3	1	0	0	1	0	0	1	0	0	1	0	0	0	0	1	1	0	0	0	0	0	0	1	1	2	0	0	0	1	0	0	0	0	4	0	1	1
0626	1	13	0	1	0	1	1	0	0	1	1	0	2	0	0	0	0	1	0	0	0	0	0	0	1	0	0	0	0	0	0	0	1	0	1	2	2	0	0	0	1	0	0	0	0	6	0	0	2
0627	1	12	0	1	0	1	0	0	0	0	4	0	1	0	0	0	0	0	0	0	2	0	1	0	4	4	0	0	0	0	0	0	0	0	4	0	0	0	0	0	0	0	0	0	0	1	0	0	10
0628	1	13	1	1	0	1	1	0	0	0	0	1	1	0	0	0	0	1	1	0	0	0	0	0	2	0	0	0	0	0	0	0	1	0	1	0	1	0	0	0	0	0	0	0	0	5	0	0	3
0629	1	12	0	1	0	1	0	1	0	1	0	1	0	0	0	0	0	0	0	1	0	1	0	0	1	0	1	1	0	0	0	0	0	0	1	1	0	0	0	0	0	0	0	0	0	0	2	0	2
0630	1	12	0	1	0	1	0	0	0	1	2	2	1	0	0	0	0	1	1	1	1	1	0	0	2	1	0	0	1	0	0	0	1	0	0	1	1	1	0	0	1	0	0	1	0	4	3	1	3
0631	1	12	1	1	0	1	0	0	0	0	0	0	0	0	0	0	0	0	0	0	0	0	0	0	0	0	0	1	0	0	1	0	0	0	0	1	1	0	0	1	0	0	0	0	0	1	0	0	0
0632	1	13	0	1	0	1	3	1	0	1	4	2	2	0	0	0	0	1	0	0	1	1	0	0	1	1	1	1	1	0	1	1	1	0	0	2	1	3	0	2	0	0	0	0	0	7	5	0	2
0633	1	13	0	1	0	1	0	0	0	1	1	0	1	0	0	0	0	1	0	0	0	0	0	0	0	0	0	0	0	0	0	0	0	0	0	0	1	0	0	0	2	0	0	0	0	2	0	0	0
0634	1	12	1	1	0	1	1	0	0	2	2	1	0	0	0	0	1	0	0	0	0	0	0	0	0	0	0	0	0	0	0	0	0	0	0	0	0	0	0	3	0	0	0	0	0	1	0	0	0
0635	1	12	0	1	0	1	1	1	0	3	2	0	1	1	0	0	0	1	0	0	0	0	0	0	0	1	0	1	0	0	0	0	3	0	0	1	1	1	0	0	0	0	0	0	0	6	3	0	0
0636	1	12	1	1	0	1	2	0	0	0	1	0	0	0	0	0	0	1	1	0	0	0	0	0	0	0	0	0	0	0	0	0	0	0	1	1	0	0	0	0	0	0	0	0	0	3	0	0	1
0637	1	12	0	1	0	1	0	0	0	0	0	0	0	0	0	0	0	0	0	0	0	0	0	0	0	0	0	0	0	0	0	0	0	0	0	1	0	0	0	0	0	0	0	0	0	0	0	0	0
0638	1	14	0	1	0	1	1	0	0	1	2	1	2	0	0	1	0	0	1	0	0	1	0	0	0	1	1	1	1	0	1	0	1	0	0	1	2	1	0	1	1	0	1	1	2	7	2	1	0
0639	1	13	0	1	0	1	2	4	1	1	4	1	2	0	0	0	1	1	3	1	1	1	0	1	1	2	1	1	1	1	1	0	3	1	2	4	4	3	1	2	0	0	0	0	4	14	11	2	5
0640	1	13	0	1	0	1	2	3	4	3	2	3	4	3	4	4	2	2	2	1	3	2	2	1	3	1	1	2	1	3	2	2	1	1	1	2	4	1	2	4	4	1	3	2	1	13	11	13	10
0641	1	12	0	1	0	1	2	1	0	4	1	1	3	0	0	2	0	0	1	0	1	2	0	0	0	1	1	0	0	2	2	0	1	0	0	1	3	0	0	0	0	0	0	0	0	10	1	0	3
0642	1	12	0	0	0	0	0	0	4	0	0	2	0	0	0	0	0	0	0	0	2	0	0	0	3	0	1	1	0	0	0	0	0	0	1	1	2	1	0	0	0	0	0	1	0	2	1	5	6
0643	1	12	0	1	0	1	0	0	0	0	0	1	0	0	0	0	0	0	0	0	0	0	0	0	0	0	0	0	0	0	0	0	1	0	0	0	0	0	0	0	0	0	0	0	0	1	0	0	0
0644	1	13	0	1	0	1	4	1	0	1	4	0	3	1	0	0	0	0	3	0	0	1	0	0	1	0	1	0	1	0	1	0	0	0	0	1	4	1	0	1	1	0	0	1	0	14	4	1	1
0645	1	12	0	1	0	1	1	0	2	0	3	0	3	0	0	0	0	1	3	0	0	0	0	0	0	2	2	1	0	1	1	0	2	0	0	2	2	0	0	0	0	0	0	0	1	11	0	2	1
0646	1	12	1	1	0	1	2	3	0	2	1	1	2	2	2	4	1	1	1	2	2	1	1	3	1	2	1	1	2	2	2	3	1	4	1	1	3	2	4	1	2	2	1	1	1	9	18	9	6
0647	1	12	1	1	0	1	1	1	2	1	0	1	0	1	1	3	0	1	1	1	2	2	0	1	0	1	0	1	1	2	2	2	2	1	1	1	1	0	1	3	1	1	1	2	2	5	6	7	5
0648	1	13	0	1	0	1	2	0	0	1	0	0	0	0	0	1	0	2	1	0	0	0	0	0	1	1	0	0	0	0	0	0	0	0	1	1	2	0	0	0	0	0	0	0	0	5	0	0	2
0649	1	14	0	1	0	1	2	1	0	3	4	4	3	2	2	0	3	1	0	0	1	2	0	1	3	3	2	1	2	1	1	3	1	1	4	1	2	1	0	0	3	0	0	1	0	8	8	3	9
0650	1	12	0	1	0	1	0	0	0	4	0	0	2	0	0	0	0	1	2	4	0	1	0	0	1	0	0	1	0	0	4	0	0	0	0	0	0	0	0	0	0	2	1	4	0	4	4	6	1
0651	1	12	0	1	0	1	0	0	1	2	0	0	0	0	0	0	0	0	1	0	0	1	0	0	0	0	0	0	0	0	1	0	1	0	1	1	1	1	1	0	0	1	0	0	0	3	1	3	1
0652	1	13	0	1	0	1	0	0	0	2	4	3	2	0	0	0	4	4	4	2	0	0	0	0	0	1	1	0	1	4	0	2	0	2	1	4	0	0	0	0	4	0	0	0	0	6	5	0	5
0653	1	13	0	1	0	1	2	1	0	0	0	0	1	0	0	0	0	1	2	1	2	0	0	4	0	0	2	0	0	0	0	0	1	0	0	0	3	0	0	4	0	0	0	0	0	9	6	0	2
0654	1	14	0	1	0	1	2	0	0	0	0	0	1	0	0	0	0	0	0	0	0	0	0	0	0	0	0	0	0	0	0	0	0	0	0	1	1	0	0	1	0	0	0	0	0	4	0	0	0
0655	1	12	1	1	0	1	1	0	1	0	0	0	1	0	0	0	0	0	1	0	0	0	0	0	0	0	0	0	0	0	0	0	0	0	0	1	1	0	0	0	0	1	0	0	0	4	0	2	0
0656	1	13	0	1	0	0	2	1	0	0	0	0	1	0	0	0	0	1	2	0	1	0	0	3	1	0	1	0	0	0	0	0	0	0	0	1	4	0	0	0	0	0	0	0	0	9	4	0	2
0657	1	12	1	0	0	1	1	0	0	0	0	0	2	0	0	0	0	0	1	0	0	0	0	0	0	0	0	0	0	0	0	0	0	0	0	1	1	0	0	0	0	0	0	0	0	5	0	0	0
0658	1	12	0	0	0	1	0	0	1	0	3	0	1	0	0	0	0	0	0	0	0	0	0	0	2	0	1	0	0	0	0	0	0	0	0	2	0	0	0	2	0	4	1	1	4	1	0	6	2
0659	1	12	1	0	0	1	2	2	1	1	1	1	2	1	0	0	0	3	3	0	1	1	1	2	1	1	1	2	1	0	1	0	1	0	0	2	3	0	0	0	4	0	0	0	0	11	6	1	2
0660	1	12	0	0	0	1	2	0	0	1	1	1	1	0	2	0	0	2	2	0	0	0	0	0	0	1	0	1	1	0	0	0	1	0	1	1	3	0	0	0	2	0	0	0	1	9	1	2	1
0661	1	12	0	0	0	1	1	0	0	0	0	0	2	0	0	0	0	0	0	0	0	0	0	0	0	0	0	1	0	0	0	0	0	0	0	2	1	0	0	0	1	0	0	0	0	4	0	0	0
0662	1	12	0	0	0	1	0	0	0	0	0	0	1	0	0	0	0	1	1	0	0	0	0	0	0	0	0	0	0	0	0	0	0	0	0	0	1	0	0	0	0	0	0	0	0	3	0	0	0
0663	1	13	1	0	0	1	2	0	0	1	3	2	2	1	0	0	0	3	1	0	0	1	0	0	0	0	0	2	1	2	1	0	2	1	0	2	2	1	0	1	2	0	0	0	0	9	4	0	2
0664	1	12	0	0	0	1	0	0	0	1	0	0	1	0	0	0	1	0	0	0	0	1	0	0	0	0	0	2	0	0	0	0	1	0	0	2	0	0	0	0	0	0	0	0	0	2	0	0	0
0665	1	13	0	0	0	1	2	0	0	0	0	1	1	0	0	0	1	1	2	0	0	0	0	0	0	0	0	1	0	0	0	0	1	0	0	2	2	0	0	0	1	0	0	0	0	8	0	0	0
0666	1	11	1	0	0	1	2	0	1	1	0	0	2	0	0	0	0	1	0	0	1	0	0	0	0	0	0	1	0	0	0	0	0	0	1	2	3	0	0	0	1	0	0	0	0	7	0	1	2
0667	1	12	0	0	0	1	0	0	1	1	0	1	1	0	0	0	0	1	2	1	0	1	0	0	0	0	0	1	0	0	0	0	1	0	0	1	2	1	0	1	0	0	0	1	0	6	2	2	0
0668	1	13	1	0	0	0	0	0	3	0	0	0	0	0	0	0	0	0	0	0	0	0	0	0	0	0	1	0	0	0	0	0	0	0	0	2	0	0	0	0	0	0	0	0	0	0	0	3	0
0669	1	12	0	0	0	1	1	0	0	0	0	1	2	1	0	0	0	0	1	0	0	0	0	0	0	0	0	1	0	0	0	0	1	0	0	1	1	0	0	1	1	0	0	0	0	6	1	0	0
0670	1	13	0	0	0	1	1	0	0	1	2	2	2	0	2	0	0	1	1	0	0	1	0	0	1	1	0	0	0	0	1	0	2	0	1	3	1	0	0	1	1	1	0	0	0	7	0	3	2
0671	1	13	0	0	0	1	0	0	0	1	1	0	0	0	0	0	0	0	0	0	0	0	0	0	1	1	0	0	0	0	0	0	0	0	0	0	1	1	0	0	1	0	0	0	0	1	1	0	1
0672	1	14	0	0	0	1	2	1	0	0	0	0	2	3	0	0	0	1	2	0	0	0	0	0	0	3	3	1	0	0	0	0	0	0	1	4	3	2	0	2	0	0	0	0	0	9	6	0	1
0673	1	12	0	0	0	1	1	0	0	2	1	1	2	0	0	0	0	1	1	0	0	1	0	0	0	0	1	0	0	0	0	0	0	0	0	1	1	0	0	2	1	1	0	0	1	5	0	1	0
0674	1	12	1	0	0	1	1	0	0	2	0	0	1	1	1	2	0	0	1	1	1	0	0	0	1	1	0	0	1	0	1	0	0	0	0	1	1	0	0	2	1	1	1	0	0	4	3	2	2
0675	1	14	0	0	0	1	3	1	0	1	2	2	1	1	0	0	1	2	4	3	1	1	0	2	1	1	1	1	1	1	3	0	1	0	0	4	3	1	0	0	4	0	0	0	1	12	9	0	3
0676	1	12	0	0	0	1	4	4	0	1	2	1	2	1	0	0	1	0	2	0	1	1	0	0	0	1	0	1	0	0	0	0	2	0	0	2	2	0	0	0	4	0	1	1	0	12	5	1	1
0677	1	14	0	0	0	1	2	1	0	1	1	1	2	0	0	0	1	1	1	0	1	1	0	0	1	0	1	1	1	0	0	0	0	1	1	1	2	1	0	0	1	0	0	0	0	7	4	0	3
0678	1	13	0	0	0	1	1	0	0	0	0	1	2	0	1	0	0	0	0	1	0	0	0	0	0	0	0	1	0	0	0	0	1	0	1	1	2	0	0	0	0	0	0	0	0	6	1	1	1
0679	1	13	1	0	0	0	2	0	1	0	1	1	2	0	0	0	0	1	2	1	0	0	0	0	0	0	0	1	0	0	0	0	2	0	0	2	1	0	0	2	2	2	0	1	0	9	1	4	0
0680	1	14	0	0	0	1	3	0	0	1	4	0	1	0	0	0	0	0	0	0	0	1	0	0	0	0	0	2	0	0	0	0	2	0	0	2	3	1	0	0	0	0	0	0	0	9	1	0	0
0681	1	12	0	0	0	1	2	1	0	1	1	1	1	1	0	0	0	1	3	1	0	1	0	0	1	1	1	1	1	0	1	0	1	0	0	1	3	1	0	1	1	0	0	0	0	10	5	0	1
0682	1	13	0	0	0	1	2	0	0	1	0	1	1	0	0	1	0	1	1	0	1	1	0	0	1	1	0	1	0	0	0	0	0	0	0	2	1	0	0	1	1	0	0	0	0	5	0	0	2
0683	1	12	0	0	0	1	0	0	0	1	2	3	4	0	0	0	0	0	0	0	0	1	0	0	0	0	0	0	0	0	1	0	0	0	0	0	0	0	0	0	0	0	0	0	0	4	0	0	0
0684	1	14	0	1	0	1	1	1	0	1	1	0	1	0	0	0	0	1	1	0	1	1	0	0	1	0	1	1	0	0	0	0	0	0	1	1	2	0	0	0	1	0	0	0	2	5	1	0	3
0685	1	12	1	1	0	1	0	0	0	0	0	0	0	0	0	0	0	0	0	0	0	0	0	0	0	0	0	0	0	0	0	0	0	0	0	0	0	0	0	0	0	0	0	0	0	0	0	0	0
0686	1	12	0	1	0	1	2	1	1	1	1	0	1	0	0	0	0	0	1	0	0	1	4	0	0	1	0	2	0	0	0	1	0	0	0	0	2	0	0	1	0	0	0	0	3	6	1	1	0
0687	1	12	0	1	0	1	0	0	0	0	0	0	0	0	0	0	0	0	0	0	0	0	0	0	0	0	0	0	0	0	0	0	0	0	0	0	0	0	0	0	0	0	0	0	0	0	0	0	0
0688	1	12	0	1	0	1	2	0	0	2	1	0	2	1	0	0	0	1	1	0	0	0	0	0	0	0	1	1	0	0	0	0	0	0	0	0	2	1	0	0	0	0	0	0	0	7	2	0	0
0689	1	14	1	1	0	1	2	0	0	2	1	1	1	1	0	1	0	1	1	0	0	1	1	0	0	1	1	1	0	0	0	0	0	0	0	1	1	1	0	1	1	0	0	0	1	5	2	0	0
0690	1	13	0	1	0	1	2	0	1	1	0	1	2	0	0	1	0	1	2	0	1	1	0	0	0	0	0	1	0	0	0	0	1	0	2	1	2	1	0	3	3	1	0	1	0	9	1	3	3
0691	1	13	0	1	0	1	1	0	1	0	0	0	1	0	0	0	0	0	0	0	1	0	0	0	0	0	0	0	0	0	0	0	0	0	1	1	2	0	0	0	0	0	0	0	0	4	0	1	2
0692	1	13	0	1	0	1	0	1	1	0	2	1	2	0	0	0	0	1	1	0	1	0	0	0	1	0	0	1	0	0	0	0	0	0	1	1	0	0	0	0	0	0	0	0	1	3	1	1	3
0693	1	12	0	1	0	1	1	0	0	0	1	0	0	0	0	0	0	0	0	0	0	0	0	0	1	1	1	0	1	0	0	0	0	0	0	0	0	1	0	0	0	0	0	0	0	1	2	0	1
0694	1	12	1	1	0	1	1	1	0	1	1	1	1	1	0	1	0	1	2	2	1	1	1	1	1	2	0	1	1	0	0	0	1	1	1	2	1	2	0	1	2	1	1	1	2	6	9	2	3
0695	1	13	1	1	0	0	1	0	4	1	0	1	2	0	0	1	0	1	2	1	1	0	0	0	1	1	0	1	0	0	0	0	1	0	1	1	2	0	0	0	2	1	0	1	0	8	1	6	3
0696	1	13	0	1	0	1	0	0	0	0	2	1	0	0	0	0	1	2	2	1	0	0	0	0	0	0	0	0	0	0	0	0	0	0	0	2	1	0	0	1	0	0	0	0	1	3	1	0	0
0697	1	13	0	1	0	1	1	2	0	2	1	2	3	1	0	1	0	1	2	1	1	1	1	0	2	0	1	2	3	1	1	1	2	0	1	1	3	2	1	1	1	0	1	2	4	11	9	3	5
0698	1	11	1	1	0	1	1	0	0	1	0	1	2	1	1	0	0	0	1	0	0	0	0	0	0	0	0	0	0	0	0	0	1	0	0	1	1	0	0	0	1	0	0	0	1	6	1	1	0
0699	1	12	1	1	0	0	1	0	4	0	0	0	2	0	0	0	0	2	1	0	1	0	0	0	1	1	2	4	0	0	0	0	0	2	2	1	1	1	0	3	3	3	0	0	0	5	3	7	4
0700	1	11	1	1	0	1	1	1	0	1	1	0	0	0	0	0	0	0	0	0	0	1	0	0	0	0	0	1	0	0	0	0	1	1	1	1	0	1	0	0	0	0	0	0	0	2	3	0	1
0701	1	13	0	0	0	1	1	0	0	1	0	1	2	1	1	1	0	0	1	1	1	1	0	0	0	1	0	0	0	0	0	0	0	0	1	2	1	0	0	0	0	0	0	0	0	5	2	1	2
0702	1	12	1	1	0	1	1	0	0	1	1	0	2	1	0	0	0	1	1	1	1	1	0	0	1	1	1	0	0	0	0	0	0	0	0	2	1	1	0	1	0	0	0	0	1	5	3	0	2
0703	1	12	0	1	0	1	2	0	0	0	2	0	1	0	1	0	0	4	1	0	1	0	0	0	0	0	0	0	0	0	0	0	0	0	0	1	3	1	0	0	0	0	0	0	0	7	1	1	1
0704	1	13	1	1	0	1	0	0	0	0	4	1	2	1	2	0	0	0	2	1	0	0	0	0	1	0	0	0	0	1	0	0	0	1	0	2	1	0	2	0	0	0	0	0	0	5	3	4	2
0705	1	12	1	1	0	1	1	0	0	1	0	1	1	0	1	2	1	1	1	1	2	1	0	1	2	1	1	2	0	0	2	0	2	0	1	2	1	1	1	0	1	0	2	1	0	6	3	3	5
0706	1	12	1	1	0	1	1	1	0	1	2	1	2	1	0	0	0	2	2	3	1	0	0	2	2	1	2	1	1	0	0	0	2	1	1	1	2	2	0	0	3	0	0	0	0	9	11	0	4
0707	1	12	1	1	0	1	1	0	0	0	1	0	1	0	0	0	0	0	0	0	0	0	0	0	0	0	0	0	0	0	0	0	1	0	0	2	1	0	0	0	0	0	0	0	0	4	0	0	0
0708	1	12	0	1	0	1	1	0	0	1	1	2	1	0	0	0	0	1	1	0	0	1	0	0	3	0	4	0	0	0	2	0	0	0	0	2	1	0	0	0	0	0	0	0	0	4	0	0	3
0709	1	13	0	1	0	1	2	4	4	2	1	1	3	3	4	3	4	2	2	2	2	4	3	1	2	3	2	2	2	2	1	3	3	2	0	2	2	4	3	3	1	1	2	0	2	12	18	12	6
0710	1	12	0	1	0	1	4	4	3	3	4	4	4	4	3	4	0	2	2	4	4	2	0	1	4	4	1	2	4	0	0	0	0	1	0	1	4	4	0	4	3	4	0	0	0	14	22	10	8
0711	1	12	0	1	0	1	1	1	0	2	0	2	0	2	0	1	0	1	1	2	1	1	0	0	1	1	0	0	1	0	0	0	2	0	0	1	2	1	0	3	3	0	0	0	0	6	7	0	2
0712	1	12	1	1	0	1	0	0	0	0	1	1	1	0	0	1	0	0	1	0	1	1	0	0	1	1	0	1	0	0	0	2	0	1	0	0	2	1	0	0	1	1	0	1	0	4	2	2	2
0713	1	11	1	1	0	1	1	3	1	1	2	3	3	1	1	1	1	0	1	0	3	1	1	0	2	1	1	2	1	0	2	0	1	2	1	1	4	2	1	4	2	1	0	1	1	10	9	5	6
0714	1	12	0	1	0	1	0	4	1	2	4	2	3	3	0	1	1	0	4	2	2	1	0	1	4	1	4	1	0	0	0	4	4	4	4	4	3	1	4	4	4	0	0	0	4	14	15	5	10
0715	1	11	1	1	0	1	2	0	0	1	0	4	3	0	3	0	0	4	1	0	0	0	0	0	0	1	0	0	0	0	0	0	0	0	2	2	0	0	0	2	1	0	0	0	0	6	0	3	2
0716	1	13	0	1	0	1	1	0	0	0	1	0	1	0	0	0	0	1	0	1	0	0	0	0	0	0	1	0	0	0	0	0	1	0	1	4	0	0	0	0	0	0	0	0	0	3	1	0	1
0717	1	12	0	1	0	0	0	0	0	2	3	2	0	0	4	0	0	0	0	0	0	0	0	0	1	0	0	0	0	0	0	0	0	0	1	2	1	0	0	4	1	0	0	0	0	1	0	4	2
0718	1	12	1	1	0	1	1	0	0	1	1	2	2	0	1	0	0	1	1	1	1	0	0	0	3	1	1	1	0	1	0	0	1	0	1	3	1	1	0	0	4	1	0	0	1	6	2	2	6
0719	1	12	0	1	0	1	3	1	1	1	0	2	0	1	1	1	1	0	2	1	1	1	0	0	2	1	3	1	1	2	1	0	1	1	1	2	1	0	0	1	0	0	0	0	0	7	5	2	6
0720	1	12	1	1	0	1	2	1	0	1	3	1	2	1	0	1	0	0	4	2	2	1	0	2	2	1	3	1	1	1	1	1	2	2	0	4	4	3	0	0	2	1	1	1	0	14	12	2	5
0721	1	13	1	1	0	0	1	0	2	1	0	1	1	0	0	0	1	0	2	0	0	1	0	0	1	0	1	0	0	0	0	0	0	0	2	1	2	0	0	0	1	0	0	0	0	6	0	2	3
0722	1	12	1	1	0	1	1	0	0	0	1	1	0	0	0	0	0	0	0	0	0	0	0	0	0	0	0	0	0	0	0	0	0	0	0	1	1	0	0	0	1	0	0	0	0	2	0	0	0
0723	1	12	0	1	0	1	3	1	0	1	2	1	3	1	0	0	0	2	0	0	1	0	0	0	0	1	1	1	0	1	0	0	0	1	1	1	2	2	2	0	0	0	0	0	3	8	5	2	3
0724	1	11	1	1	0	1	1	0	0	1	0	1	2	0	0	0	0	1	1	0	0	0	0	0	0	0	0	0	0	0	0	0	1	0	1	0	2	0	0	1	1	0	0	0	0	7	0	0	1
0725	1	13	0	1	0	1	3	1	0	1	1	1	2	0	1	0	0	0	1	0	1	1	0	1	0	0	1	1	0	0	1	0	1	0	1	2	3	2	0	1	2	0	2	0	0	10	4	1	2
0726	1	12	1	1	0	1	0	0	0	0	3	0	2	0	1	0	0	1	0	0	1	0	0	0	2	0	0	2	1	0	0	0	1	0	0	2	1	1	0	0	1	0	0	0	0	4	2	1	3
0727	1	13	0	1	0	1	2	1	1	0	1	2	1	1	1	0	0	1	2	1	1	2	0	1	2	2	0	0	1	0	0	0	1	0	2	1	3	2	1	1	2	1	0	0	0	9	7	4	5
0728	1	12	0	1	0	1	1	0	0	1	0	1	2	0	0	0	0	1	2	0	1	1	0	1	0	0	0	1	0	0	0	0	0	0	1	1	2	0	0	1	0	1	0	0	0	7	1	1	2
0729	1	11	0	1	0	1	2	0	0	0	0	1	2	1	3	1	0	0	1	0	0	0	0	1	1	1	1	0	1	0	1	0	0	0	1	1	3	1	0	0	3	0	0	0	0	8	4	3	2
0730	1	12	0	1	0	1	2	0	0	1	1	0	1	0	0	1	0	1	1	0	1	0	0	0	1	1	0	0	0	0	0	0	0	0	0	2	2	0	0	1	2	0	0	0	0	6	0	0	2
0731	1	13	0	1	0	1	0	0	0	1	2	3	3	0	0	0	0	0	1	1	0	1	1	0	2	1	4	2	2	0	1	0	1	0	0	2	4	0	0	2	0	0	0	1	0	9	3	1	2
0732	1	13	0	1	0	1	3	0	0	2	4	0	1	0	1	0	0	2	3	0	0	2	0	1	0	2	0	2	0	0	1	0	2	0	0	1	3	1	0	0	2	0	0	0	0	12	2	1	0
0733	1	12	0	1	0	1	2	1	0	2	0	1	2	1	0	0	0	1	2	0	1	1	0	1	2	1	1	1	0	0	0	0	1	0	0	0	2	1	0	1	2	0	0	1	0	9	4	1	3
0734	1	13	0	1	0	1	1	1	0	1	0	2	3	1	0	1	0	2	3	2	2	2	0	2	2	1	1	3	1	0	0	0	0	0	1	1	2	3	0	1	1	1	0	0	0	9	10	1	5
0735	1	12	0	1	0	1	1	0	1	0	0	0	0	0	0	0	0	2	1	0	1	0	0	0	0	0	0	1	0	0	0	1	1	1	3	1	3	1	0	0	2	0	4	0	0	6	2	1	4
0736	1	12	1	1	0	1	3	1	1	2	2	1	3	1	0	2	0	2	3	3	3	2	0	2	3	2	1	0	1	0	2	0	1	0	1	1	4	1	0	3	2	2	3	1	1	14	9	4	7
0737	1	13	1	1	0	1	2	0	0	0	0	1	1	0	0	0	0	1	2	0	1	0	0	0	2	0	0	0	0	0	0	0	0	0	1	0	2	0	0	0	0	0	0	1	0	7	0	1	4
0738	1	12	1	1	0	1	1	1	1	0	2	3	1	3	0	1	0	2	0	0	1	0	0	3	1	2	4	0	2	0	1	0	1	1	2	2	1	0	0	0	2	0	0	0	0	4	10	1	4
0739	1	12	0	1	0	1	1	3	1	2	3	2	1	0	0	0	2	0	1	1	0	3	0	4	0	1	2	1	0	1	0	0	2	0	0	0	1	1	0	1	4	0	1	1	0	6	9	2	1
0740	1	12	1	1	0	1	0	0	0	0	2	0	0	0	0	0	0	0	0	0	1	0	0	0	0	0	0	0	0	0	0	0	0	0	0	1	0	1	0	0	0	0	0	0	0	0	1	0	1
0741	1	12	1	1	0	1	1	1	0	1	2	1	2	1	1	2	0	1	0	1	1	0	0	1	1	0	0	0	0	0	0	0	0	0	0	0	0	0	0	0	0	0	0	0	0	3	4	1	2
0742	1	13	0	1	0	1	4	1	0	1	1	0	2	3	0	0	0	0	4	4	1	0	0	2	1	1	0	4	0	0	0	0	1	4	1	1	1	1	1	0	0	0	0	1	0	12	15	2	3
0743	1	12	1	1	0	1	1	0	0	0	1	0	1	0	0	0	0	1	0	0	0	0	0	0	0	0	0	0	0	0	0	0	0	0	0	0	1	0	0	0	0	0	0	0	0	3	0	0	0
0744	1	13	0	1	0	0	1	1	1	2	0	1	0	0	0	1	0	0	0	1	1	1	0	1	0	1	0	1	1	0	0	1	1	0	0	0	0	0	1	0	0	1	0	0	1	2	4	3	1
0745	1	12	1	1	0	1	1	0	1	0	1	0	0	0	0	0	0	0	0	0	0	0	0	0	0	1	2	0	1	1	1	0	0	0	0	1	0	0	0	0	0	0	0	0	1	1	1	1	1
0746	1	12	1	1	0	1	2	1	0	1	0	0	1	0	0	0	0	0	1	1	1	1	0	0	3	0	1	0	0	0	0	0	1	0	1	1	0	1	0	0	1	2	0	0	0	5	3	2	5
0747	1	14	1	1	0	1	1	2	1	0	2	3	0	0	0	0	0	1	2	2	1	0	0	1	2	1	1	0	0	1	4	0	0	0	4	4	1	0	1	2	0	1	1	1	4	4	5	4	8
0748	1	13	1	1	0	1	2	1	1	1	2	1	2	3	0	0	0	2	1	3	1	1	0	1	1	2	3	1	2	2	1	0	1	1	1	1	2	2	0	0	1	1	1	0	2	8	13	2	5
0749	1	12	0	1	0	1	0	0	0	0	0	0	1	0	0	0	0	0	0	0	0	0	0	0	1	0	0	0	0	0	0	0	0	0	0	0	1	0	0	0	1	0	0	0	0	2	0	0	1
0750	1	13	0	1	0	1	0	0	0	0	3	1	0	0	0	0	0	1	1	1	0	0	0	2	0	0	0	1	0	0	2	0	1	0	0	4	4	0	0	3	0	1	1	0	1	6	3	1	0
0751	1	12	1	1	0	1	1	0	0	1	1	0	1	0	0	0	0	0	0	0	0	1	0	0	0	0	0	1	0	0	0	0	0	0	0	0	1	1	0	0	0	0	0	0	0	3	1	0	0
0752	1	12	0	1	0	1	0	0	0	0	0	1	0	0	0	0	0	0	1	1	1	1	0	1	1	2	0	0	0	0	0	0	1	0	0	1	2	0	0	0	1	0	0	0	0	4	2	0	2
0753	1	12	1	1	0	1	1	0	0	1	1	0	1	0	0	0	0	0	0	0	0	0	0	0	0	0	1	0	0	0	0	0	0	0	0	1	0	0	0	0	1	0	0	0	0	2	0	0	0
0754	1	12	0	0	0	1	2	0	0	4	4	4	4	0	0	2	0	0	4	0	1	1	2	0	4	2	0	4	1	2	1	3	1	0	2	0	1	2	1	2	0	0	4	1	4	12	3	2	9
0755	2	13	0	1	1	1	2	0	0	0	0	0	1	0	0	0	0	1	3	0	0	0	0	1	2	0	0	0	0	0	0	0	0	0	0	2	3	1	0	0	1	0	0	0	0	9	2	0	2
0756	2	14	1	1	1	1	1	0	0	0	2	0	1	0	0	0	0	1	1	2	0	0	0	0	1	0	0	0	1	0	0	0	0	1	0	0	2	2	0	0	1	0	0	0	0	5	6	0	1
0757	2	14	1	1	1	1	0	0	0	1	2	0	2	1	0	1	0	1	1	1	0	1	0	0	2	2	1	1	1	1	0	0	0	0	1	1	1	2	1	0	1	1	0	0	0	4	5	2	4
0758	2	14	0	1	1	1	1	0	0	1	0	0	2	0	0	0	0	1	0	0	1	1	0	0	1	0	0	1	1	0	0	0	1	0	0	0	2	1	0	0	0	0	0	0	0	6	2	0	2
0759	2	14	0	1	1	1	1	0	0	0	1	0	2	0	0	0	0	1	1	0	1	0	0	0	1	0	1	0	0	0	0	0	0	0	0	1	2	0	0	0	1	0	0	0	0	6	0	0	2
0760	2	14	0	1	1	1	2	0	2	1	1	0	2	0	0	0	0	1	1	1	0	0	0	0	0	0	0	1	1	1	0	0	1	0	0	2	2	0	0	0	0	0	0	0	0	8	2	2	1
0761	2	14	0	1	1	1	2	1	1	0	1	1	2	0	0	0	0	1	1	0	0	1	0	0	2	1	0	1	0	0	0	1	0	0	1	1	1	1	0	1	2	0	0	0	0	6	2	1	3
0762	2	14	1	1	1	1	1	0	0	0	0	0	1	0	0	0	0	0	1	0	0	0	0	0	1	0	0	0	0	0	0	0	1	0	0	1	1	0	0	0	0	0	0	0	0	5	0	0	1
0763	2	16	0	1	1	1	0	0	1	0	2	0	3	3	0	0	1	0	0	0	0	0	2	2	0	1	3	2	2	2	2	4	1	1	1	3	0	1	0	4	4	0	0	0	0	4	9	1	3
0764	2	14	0	1	1	1	1	0	0	0	0	0	2	4	3	2	0	1	2	2	2	1	0	1	2	3	0	2	2	2	1	0	2	2	2	0	2	1	1	2	0	0	0	0	0	9	12	4	8
0765	2	14	1	1	1	1	2	0	1	0	1	0	0	0	0	0	0	2	4	2	1	1	0	2	2	1	2	1	0	0	0	0	0	0	1	1	4	1	0	0	0	0	2	0	0	10	5	1	4
0766	2	14	0	1	1	1	2	2	0	1	1	2	3	0	0	0	0	2	3	1	0	1	0	1	1	1	0	0	0	0	0	0	1	1	1	1	3	1	1	0	2	1	0	2	1	12	6	4	2
0767	2	14	1	1	1	1	2	1	0	1	0	0	1	1	0	0	0	0	1	1	0	0	1	0	0	1	0	0	1	1	0	0	0	1	1	0	1	0	0	0	1	2	0	1	0	5	5	3	2
0768	2	14	0	1	1	1	0	0	1	1	0	0	0	0	0	1	0	0	0	1	2	0	0	1	0	1	0	1	0	0	1	0	0	0	1	3	0	1	1	1	1	0	0	1	0	0	3	3	3
0769	2	14	1	1	1	1	1	1	0	0	0	1	0	1	0	0	0	0	1	1	0	0	0	0	0	0	0	1	1	0	0	0	1	0	1	0	1	0	0	0	0	2	0	1	0	4	4	3	1
0770	2	14	1	1	1	1	1	0	0	0	0	0	1	0	0	0	0	0	0	0	0	0	0	0	0	0	0	0	0	0	0	0	1	0	0	1	1	0	0	0	0	0	0	0	0	4	0	0	0
0771	2	12	1	1	1	1	0	1	0	0	0	0	0	1	0	0	0	0	0	0	0	0	0	0	0	0	0	0	0	0	0	0	0	0	0	0	0	0	0	0	0	0	0	0	0	0	2	0	0
0772	2	13	1	1	1	1	3	0	0	0	1	0	1	1	0	0	0	1	3	1	0	0	0	0	4	0	0	1	0	0	0	0	0	0	2	2	1	3	0	1	3	0	0	0	0	8	5	0	6
0773	2	15	0	1	1	1	1	0	0	1	0	1	2	2	2	0	1	3	1	2	0	0	3	0	0	1	0	1	1	0	0	0	2	0	0	3	1	0	0	2	4	1	0	0	0	7	5	3	0
0774	2	13	0	1	1	1	2	0	0	1	1	2	2	1	0	1	0	2	2	1	0	1	0	0	1	1	2	1	1	0	1	1	1	1	0	2	2	1	0	0	2	0	0	0	0	9	5	0	1
0775	2	15	0	1	1	1	4	4	0	0	0	0	1	2	0	0	0	0	4	4	0	0	0	4	2	0	0	0	1	0	0	0	0	4	0	2	4	0	0	1	4	0	0	0	0	13	19	0	2
0776	2	15	1	1	1	1	1	2	0	1	2	0	1	1	0	0	0	2	1	4	0	0	0	4	0	0	0	0	0	0	0	0	0	4	0	1	1	1	0	1	0	4	0	1	0	4	16	5	0
0777	2	14	0	1	1	1	2	0	0	3	4	0	2	2	0	0	0	2	1	0	4	0	0	0	4	0	0	0	0	0	0	0	0	0	0	1	2	0	0	0	0	0	0	0	0	7	2	0	8
0778	2	15	1	1	1	1	3	2	0	1	2	2	4	2	0	1	0	2	4	4	1	1	0	4	3	4	2	0	3	0	2	0	1	2	2	2	4	3	0	2	4	4	1	2	0	16	20	6	6
0779	2	14	0	1	1	1	2	0	0	1	1	0	4	0	0	0	0	1	0	0	1	1	0	0	0	0	0	1	0	0	0	0	0	0	0	1	4	1	0	0	0	0	0	0	0	10	1	0	1
0780	2	15	0	1	1	1	1	0	0	0	0	0	2	0	0	0	0	0	1	0	0	0	0	0	0	0	0	0	0	0	0	0	0	0	1	3	1	0	0	0	0	0	0	0	0	5	0	0	1
0781	2	15	0	1	1	1	3	4	1	1	3	0	4	0	0	0	0	0	0	1	1	0	0	0	3	0	2	0	0	0	2	0	0	0	0	1	1	1	0	0	2	0	0	0	0	8	6	1	4
0782	2	14	1	1	1	1	0	1	1	1	1	2	0	0	0	0	1	2	1	1	1	0	1	0	2	0	0	0	0	0	0	0	0	1	1	2	0	0	0	0	0	0	0	1	2	1	3	2	4
0783	2	14	1	1	1	1	2	1	0	1	3	2	2	1	1	0	1	0	1	1	0	1	1	0	0	1	2	1	1	0	0	0	2	1	1	1	2	0	0	0	4	0	0	0	0	9	5	1	1
0784	2	14	1	1	1	1	2	0	0	1	2	2	2	0	0	0	0	1	2	0	1	0	0	0	3	1	2	0	0	0	0	0	1	0	0	0	3	1	0	0	0	0	0	2	2	10	1	2	4
0785	2	14	1	1	1	1	2	0	0	4	3	3	2	1	0	1	0	0	3	0	1	1	0	0	3	2	0	1	0	0	1	0	4	0	0	3	0	0	0	0	4	0	0	1	4	11	1	1	4
0786	2	14	1	1	1	1	0	1	0	0	1	0	1	0	0	0	0	0	1	0	0	0	0	0	0	0	1	0	0	0	0	0	0	0	1	1	0	0	0	1	2	0	0	0	1	2	1	0	1
0787	2	14	0	1	1	1	1	0	0	0	1	0	0	0	1	0	0	0	1	0	0	0	0	0	0	0	1	1	0	0	0	0	0	0	0	1	0	0	0	0	1	0	0	0	0	2	0	1	0
0788	2	14	1	1	1	1	1	0	0	1	1	1	1	1	1	0	0	0	2	1	1	1	0	1	1	1	1	1	1	0	0	0	1	0	0	1	2	1	0	0	1	0	0	1	0	7	5	2	2
0789	2	14	0	1	1	1	3	0	0	2	4	0	2	0	0	0	0	1	2	0	0	0	0	0	1	1	0	0	0	0	0	0	0	0	0	1	2	1	0	0	2	0	0	0	0	9	1	0	1
0790	2	14	0	1	1	1	2	1	0	2	2	1	2	2	0	0	0	2	1	2	2	2	0	0	1	0	1	1	0	1	0	0	0	1	0	1	2	0	1	0	1	0	1	1	0	7	6	2	4
0791	2	14	0	1	1	1	0	0	0	0	0	2	3	1	0	0	0	2	0	0	2	0	0	1	0	0	0	2	1	0	2	0	0	1	0	2	4	2	0	0	0	0	0	0	0	7	6	0	2
0792	2	13	0	1	1	1	3	2	0	0	3	4	2	3	0	0	4	2	0	0	0	0	0	0	0	0	4	2	3	0	4	4	4	3	4	4	0	3	0	0	0	0	2	4	1	9	14	4	4
0793	2	13	1	1	1	1	2	4	0	1	2	2	1	2	1	0	0	1	0	1	0	2	0	2	1	0	0	1	1	0	1	0	0	0	0	3	3	0	0	0	1	0	0	0	4	6	10	1	1
0794	2	15	0	1	1	1	2	0	2	1	1	1	2	0	0	0	0	0	2	0	1	0	0	0	2	0	0	1	0	0	0	0	0	0	2	2	3	1	0	0	0	0	0	0	0	9	1	2	5
0795	2	13	1	1	1	1	1	0	0	2	2	2	2	0	0	2	0	3	3	1	0	1	0	0	1	1	0	1	0	0	0	0	0	0	0	1	2	0	0	0	2	1	0	0	0	8	1	1	1
0796	2	14	0	1	1	1	1	0	0	0	0	0	1	0	0	0	0	0	0	0	0	0	0	0	0	0	0	0	0	0	0	0	0	0	0	0	1	0	0	0	0	0	0	0	0	3	0	0	0
0797	2	15	0	1	1	1	0	0	0	0	0	0	1	0	0	0	0	1	1	0	0	0	0	0	1	1	0	1	0	0	0	0	1	0	0	0	2	0	0	1	0	0	0	0	0	5	0	0	1
0798	2	15	0	1	1	1	4	1	1	4	4	0	0	4	0	0	4	4	4	4	4	4	4	4	4	4	4	0	0	0	0	0	0	4	4	4	4	0	0	4	4	0	0	0	4	12	17	1	12
0799	2	13	1	1	1	1	1	0	0	0	1	1	1	0	0	0	0	0	0	0	0	0	0	0	0	0	0	0	0	0	0	0	0	0	0	1	1	0	0	0	1	0	0	0	0	3	0	0	0
0800	2	14	1	1	1	1	3	0	0	0	0	0	1	0	0	0	0	0	1	0	0	0	0	0	0	0	0	0	0	0	0	0	0	0	0	1	2	0	0	0	1	0	0	0	0	7	0	0	0
0801	2	13	0	1	1	1	1	0	0	1	0	0	1	0	0	1	0	2	0	0	1	1	0	0	0	0	2	2	0	0	0	0	1	0	0	1	0	0	0	0	3	0	0	0	1	3	0	0	1
0802	2	14	1	1	1	1	3	0	1	1	2	2	1	0	0	1	0	1	2	2	1	0	0	0	2	1	0	1	1	0	0	0	2	2	1	1	2	1	1	4	1	0	0	0	0	10	6	2	4
0803	2	14	1	1	1	1	4	1	0	0	0	0	1	0	0	0	0	0	1	1	0	0	0	1	1	0	0	1	0	0	0	0	0	0	1	2	1	0	0	0	1	0	0	0	1	7	3	0	2
0804	2	14	0	1	1	1	2	1	3	0	3	1	1	0	1	0	0	1	1	1	2	1	0	1	1	1	2	1	1	1	1	0	0	1	1	2	2	1	1	0	2	0	0	0	4	6	6	5	5
0805	2	14	0	1	1	1	2	0	0	0	3	2	2	0	0	0	2	1	2	1	1	1	0	1	1	3	1	2	0	1	0	0	2	0	0	1	2	2	0	1	2	1	0	2	1	10	4	3	3
0806	2	14	1	1	1	1	2	0	0	0	1	1	2	0	0	0	0	1	2	2	0	0	0	1	1	0	0	0	0	0	1	0	0	1	1	2	1	0	0	0	3	0	0	1	0	7	4	1	2
0807	2	15	0	1	1	1	1	4	0	0	3	3	3	3	0	0	4	2	4	3	4	1	3	4	4	1	1	1	0	0	4	1	0		2	4	2	1	1	1	3	0	0	0	1	10		1	10
0808	2	14	0	1	1	1	2	0	0	0	1	0	1	0	0	0	0	1	0	0	1	1	0	0	1	1	0	0	0	1	0	0	0	0	1	1	2	1	1	0	1	1	0	0	0	5	1	2	4
0809	2	13	0	1	1	1	0	1	0	1	0	0	1	0	0	0	0	0	1	1	1	1	0	1	1	1	0	0	0	0	0	0	0	1	1	2	2	1	0	0	1	0	0	0	0	4	5	0	3
0810	2	14	0	1	1	1	1	0	1	0	0	1	0	0	0	0	0	1	1	0	0	0	0	0	1	0	2	0	0	0	0	0	0	0	0	2	1	0	0	0	0	0	1	1	0	3	0	2	1
0811	2	14	1	1	1	1	2	0	0	0	0	0	0	0	0	0	0	0	1	0	0	0	0	0	0	0	0	0	0	0	0	0	0	0	0	2	1	0	0	0	0	0	0	0	0	4	0	0	0
0812	2	14	0	1	1	1	1	1	0	0	1	0	1	1	0	1	0	0	1	0	0	0	0	0	0	0	0	0	0	0	0	0	1	0	0	1	0	0	0	0	3	0	0	0	0	4	2	0	0
0813	2	14	0	1	1	1	3	2	2	1	1	0	3	2	0	0	0	0	0	1	1	1	1	1	1	4	1	4	2	3	2	0	1	4	1	0	1	4	0	4	4	4	2	4	2	8	16	10	6
0814	2	14	1	1	1	1	2	0	2	0	1	1	2	1	0	0	0	1	1	1	0	1	0	0	0	0	0	1	0	0	0	0	2	1	1	1	2	1	1	0	2	0	0	1	2	9	4	4	1
0815	2	14	0	1	1	1	1	0	0	0	0	0	1	0	0	0	0	0	1	0	0	0	0	0	0	0	1	0	0	0	0	0	1	0	1	1	0	0	0	0	0	0	0	0	0	4	0	0	1
0816	2	14	0	0	1	1	3	0	1	0	2	2	1	1	0	0	0	0	1	1	0	0	0	0	0	0	1	0	1	0	0	0	0	2	0	0	2	2	0	0	0	0	0	0	0	7	7	1	0
0817	2	14	1	1	1	1	0	0	0	0	0	1	1	0	0	0	0	0	1	0	3	0	0	0	3	0	0	1	0	2	0	0	0	0	0	2	2	0	0	0	4	0	0	4	0	4	0	4	8
0818	2	16	0	1	1	1	1	0	1	0	1	2	2	1	0	0	0	1	0	0	1	0	0	0	1	0	1	1	0	1	0	0	1	0	0	2	0	0	0	0	1	0	0	0	0	4	1	1	3
0819	2	13	1	1	1	1	0	0	2	1	1	1	2	1	0	0	0	0	0	1	0	0	1	0	0	1	1	1	0	0	0	0	1	0	0	1	2	1	0	1	2	0	1	1	0	5	3	3	0
0820	2	14	1	1	1	1	1	2	2	1	1	1	1	0	0	0	0	0	1	0	2	0	0	1	2	0	1	0	1	0	1	0	0	0	1	0	1	1	1	0	1	0	0	1	0	4	5	4	5
0821	2	14	1	1	1	1	1	0	0	0	1	1	1	0	0	0	0	0	1	1	0	0	0	0	0	1	1	0	0	0	0	1	0	0	0	2	2	1	0	0	2	0	0	0	0	5	2	0	0
0822	2	14	1	1	1	1	2	0	1	0	0	0	1	0	0	1	0	2	1	0	0	0	0	0	0	1	2	0	0	0	0	0	1	0	2	1	2	1	0	2	1	0	0	0	0	7	1	1	2
0823	2	13	0	0	1	1	2	1	0	0	1	0	0	0	0	0	0	0	1	0	0	0	0	0	0	1	0	1	0	0	0	0	1	0	0	2	1	1	0	0	0	0	0	0	0	5	2	0	0
0824	2	14	0	1	1	1	1	0	0	0	2	0	0	0	0	0	0	0	0	0	0	0	0	0	0	0	0	0	0	0	0	0	0	0	0	0	1	0	0	0	2	0	0	0	4	2	0	0	0
0825	2	13	1	1	1	1	1	0	4	4	1	3	1	0	0	4	0	2	4	0	1	1	0	0	0	3	1	0	1	0	0	0	0	2	2	4	2	1	1	4	2	2	3	3	0	8	4	10	3
0826	2	13	0	1	1	1	2	0	0	0	0	0	0	0	0	0	0	0	0	0	0	0	0	0	0	0	0	0	0	0	0	0	0	0	0	0	0	0	0	0	0	0	0	0	0	2	0	0	0
0827	2	14	0	1	1	1	3	0	0	0	2	1	3	2	0	0	0	1	1	0	0	0	0	0	0	0	0	0	0	0	0	0	0	0	1	1	4	2	0	0	0	0	0	0	0	11	4	0	1
0828	2	12	1	0	1	1	4	0	0	2	1	1	2	0	0	0	0	0	1	0	1	1	0	0	3	1	1	0	0	0	0	0	1	0	0	0	2	1	0	0	2	0	0	0	0	10	1	0	4
0829	2	14	1	1	1	1	2	0	0	1	2	1	4	0	1	1	0	1	0	0	1	1	0	0	0	1	0	0	0	0	0	0	4	0	0	1	3	1	0	0	0	0	1	0	0	13	1	1	1
0830	2	12	0	1	1	1	1	0	0	0	1	0	1	0	0	0	0	1	1	0	0	0	0	0	0	0	0	1	0	1	0	0	0	0	0	1	1	0	0	0	0	0	0	0	0	4	0	0	1
0831	2	13	0	1	1	1	0	0	0	0	0	0	1	0	0	0	0	0	0	0	0	0	0	0	0	0	0	1	0	0	0	0	1	0	0	0	0	0	0	0	0	0	0	0	1	2	0	0	0
0832	2	14	1	1	1	1	2	0	1	0	2	1	1	0	0	0	0	0	2	0	1	1	0	0	0	1	1	1	0	0	0	0	0	0	0	2	3	0	0	0	0	0	0	0	2	8	0	1	1
0833	2	13	1	1	1	1	1	0	0	1	0	1	0	0	0	0	1	1	1	2	1	1	0	1	1	1	1	1	1	1	1	0	1	0	1	2	2	0	0	0	0	0	0	0	1	5	4	0	4
0834	2	14	1	1	1	1	2	0	0	0	3	1	1	1	0	0	1	2	1	1	1	1	0	0	0	1	0	1	0	0	1	0	0	1	0	2	2	1	1	2	4	0	0	0	2	6	4	1	1
0835	2	13	1	1	1	1	2	1	0	1	2	1	3	3	0	0	0	1	2	3	0	1	0	1	0	1	2	1	1	1	0	0	1	1	1	2	2	1	0	0	1	0	0	2	0	10	11	2	2
0836	2	13	0	1	1	1	0	0	0	1	2	0	1	0	0	0	0	0	0	0	2	1	0	0	2	1	0	2	0	0	0	0	0	0	1	2	1	1	0	0	0	2	0	0	0	2	1	2	5
0837	2	14	0	1	1	1	1	0	0	0	0	0	0	0	0	0	1	0	0	1	0	0	1	0	0	4	1	1	0	0	0	1	0	0	0	0	4	0	0	1	0	0	0	0	0	5	1	0	0
0838	2	12	0	1	1	1	0	0	0	1	0	1	0	0	0	0	0	0	1	0	0	0	0	0	1	0	0	1	0	0	0	0	0	0	0	1	3	0	0	1	1	0	0	0	0	4	0	0	1
0839	2	11	1	1	1	1	0	0	0	0	0	2	1	2	1	0	1	1	4	1	0	0	0	0	0	1	0	0	1	0	0	0	1	0	0	1	4	1	0	1	3	1	0	0	0	10	5	2	0
0840	2	13	0	1	1	1	0	1	1	0	4	0	0	0	0	0	0	0	4	2	1	0	0	0	2	4	4	1	0	1	4	1	4	1	2	2	2	0	0	0	0	0	0	0	0	10	4	1	6
0841	2	14	1	1	1	1	1	0	0	1	0	0	1	0	1	0	0	1	1	0	0	0	0	3	1	1	1	0	0	0	0	0	1	0	0	2	1	0	0	0	1	1	0	0	0	5	3	2	1
0842	2	12	1	1	1	1	2	3	0	0	0	1	2	0	0	0	0	1	2	0	3	1	0	0	3	0	0	2	0	0	1	0	1	0	2	2	3	1	0	1	1	1	0	1	0	10	4	2	8
0843	2	13	1	1	1	1	1	0	0	2	0	1	3	0	0	0	0	1	1	0	0	1	0	0	1	0	0	0	0	1	0	0	1	0	0	1	3	0	0	1	2	0	0	0	0	9	0	0	2
0844	2	12	0	1	1	1	0	0	0	0	0	0	1	0	0	0	0	0	1	0	0	0	0	0	0	0	0	1	0	0	0	0	0	0	0	0	0	0	0	0	0	0	0	0	0	2	0	0	0
0845	2	13	1	1	1	1	1	0	1	1	1	1	2	0	0	0	1	1	1	0	1	1	0	0	2	0	0	1	0	0	2	0	0	0	1	1	2	0	0	0	1	0	0	1	0	6	0	2	4
0846	2	12	1	1	1	1	0	0	0	0	2	0	3	0	0	0	0	0	1	0	0	0	0	0	0	0	0	1	0	0	0	0	1	0	0	3	0	0	0	0	1	0	0	0	0	5	0	0	0
0847	2	13	0	1	1	1	2	0	0	0	0	0	0	0	0	0	0	0	0	0	0	0	0	0	0	0	1	0	0	0	1	2	0	0	1	1	0	0	0	0	1	0	0	0	0	2	0	0	1
0848	2	13	1	1	1	1	2	0	0	0	2	2	2	0	0	0	0	0	0	2	0	0	0	0	0	0	2	0	0	1	0	0	1	0	0	2	2	0	0	0	1	0	0	0	0	7	2	0	1
0849	2	12	0	1	1	1	1	1	0	2	0	0	3	0	0	0	0	2	1	0	1	0	0	1	1	0	1	0	0	0	0	0	3	0	0	1	0	0	0	0	0	0	0	0	2	8	2	0	2
0850	2	14	0	1	1	1	1	0	0	0	0	1	2	0	0	0	0	1	1	0	0	2	0	0	0	0	0	0	0	0	0	1	0	0	1	1	1	0	0	1	1	0	0	0	0	5	0	0	1
0851	2	13	1	1	1	0	0	1	3	2	0	0	0	1	2	0	0	0	1	0	3	0	0	1	2	1	0	0	0	0	0	0	1	0	1	2	2	1	0	0	0	0	0	0	0	4	4	5	6
0852	2	13	1	1	1	1	0	0	0	0	2	0	1	0	0	0	0	0	1	0	0	0	0	0	1	0	0	0	0	0	1	1	1	0	0	1	0	0	0	0	0	0	0	0	0	3	0	0	1
0853	2	14	0	1	1	1	1	0	0	1	0	1	1	0	1	1	0	1	0	2	0	0	1	0	0	0	0	1	0	0	0	0	1	2	0	3	0	1	0	4	1	0	0	1	1	3	5	2	0
0854	2	14	0	1	1	1	2	0	0	0	0	0	1	0	0	0	0	0	1	0	0	0	1	0	1	0	1	0	0	0	0	0	1	0	0	0	2	0	0	0	0	0	1	0	2	7	0	0	1
0855	2	12	1	1	1	1	1	0	0	0	0	0	0	0	0	0	0	0	0	0	0	0	0	0	0	0	0	0	0	0	0	0	0	0	0	0	0	0	0	0	0	0	0	0	0	1	0	0	0
0856	2	13	1	1	1	1	1	0	0	0	0	0	1	0	0	0	0	0	0	0	0	0	0	0	0	0	0	0	0	0	0	0	0	0	0	0	0	0	0	1	0	0	0	0	0	2	0	0	0
0857	2	13	1	1	1	1	2	0	0	0	1	1	1	0	0	0	0	0	1	1	0	0	0	0	0	0	0	0	0	0	0	0	0	0	1	0	0	0	0	0	1	0	0	0	0	4	1	0	1
0858	2	13	1	1	1	1	2	0	0	1	0	1	1	0	0	0	0	2	0	0	0	0	0	0	0	0	0	0	0	0	0	0	0	0	0	2	1	0	0	1	1	0	0	0	0	4	0	0	0
0859	2	13	1	1	1	1	1	0	0	1	0	0	1	0	0	1	0	1	1	0	0	0	0	0	1	0	0	1	0	0	0	0	0	0	0	1	1	0	0	0	0	0	0	0	0	4	0	0	1
0860	2	14	1	1	1	1	0	0	0	0	0	0	1	0	0	0	0	1	1	0	0	0	0	0	0	0	0	1	0	0	0	0	0	0	0	1	1	0	0	0	0	0	0	0	0	3	0	0	0
0861	2	13	0	1	1	1	2	1	0	1	1	1	2	1	0	0	0	0	1	0	1	0	0	0	2	2	1	1	0	0	1	1	0	1	0	1	1	1	1	1	1	0	0	1	0	6	4	2	3
0862	2	14	0	1	1	1	0	1	0	1	2	1	1	1	0	0	0	1	2	1	1	1	0	0	1	1	1	1	1	0	1	0	0	0	0	1	0	0	0	1	1	0	0	0	0	3	4	0	2
0863	2	14	0	1	1	1	1	0	0	1	3	0	1	0	0	0	0	0	0	0	0	1	0	0	0	1	2	0	0	0	0	0	1	0	0	2	2	1	0	0	0	3	0	1	0	5	1	4	0
0864	2	13	0	1	1	1	1	0	0	0	1	0	0	0	0	0	0	0	0	0	0	0	0	0	0	0	0	0	0	0	0	0	0	0	0	1	1	0	0	0	0	0	0	0	0	2	0	0	0
0865	2	13	0	1	1	1	2	0	0	0	1	0	2	0	0	0	0	0	0	0	0	0	0	0	1	0	0	1	0	0	0	0	1	0	1	1	2	0	0	1	0	0	0	0	0	7	0	0	2
0866	2	13	0	1	1	1	2	2	1	2	3	0	2	2	0	1	0	3	4	3	1	1	0	0	1	3	2	0	0	0	0	0	0	0	1	0	4	2	0	2	0	0	0	0	4	12	9	1	3
0867	2	15	0	1	1	1	1	0	0	0	0	0	1	0	0	0	0	0	2	0	1	0	0	0	0	0	0	0	0	0	0	0	0	0	0	1	1	1	0	0	0	0	0	0	0	5	1	0	1
0868	2	13	1	1	1	1	0	0	0	0	0	1	0	0	1	0	0	0	1	0	0	0	0	0	0	0	1	0	0	0	0	0	0	0	1	1	0	0	0	0	0	0	0	0	0	1	0	1	1
0869	2	14	0	1	1	1	4	2	0	0	0	1	4	4	0	0	0	2	4	1	0	0	0	0	2	3	1	1	1	0	0	0	3	1	0	0	1	4	3	0	3	1	0	0	0	16	13	4	2
0870	2	13	0	1	1	1	1	0	0	1	1	0	2	0	0	0	0	0	1	0	1	0	0	0	0	1	1	1	0	0	0	0	0	0	0	1	1	0	0	0	0	0	0	0	0	5	0	0	1
0871	2	13	0	1	1	1	0	0	0	2	0	0	1	0	0	0	0	0	2	0	0	1	0	0	2	1	0	0	0	0	0	1	0	0	2	1	1	0	0	0	1	1	0	0	0	4	0	1	4
0872	2	14	0	1	1	1	0	0	0	4	4	2	2	4	4	3	3	1	4	4	4	1	2	2	0	2	0	3	1	4	1	2	3	1	2	0	0	2	3	0	2	0	0	0	0	9	14	7	10
0873	2	13	0	1	1	1	0	0	0	0	0	0	0	0	0	0	0	1	0	0	0	0	0	0	0	0	0	1	0	0	0	0	1	0	0	0	1	0	0	0	0	0	0	0	0	2	0	0	0
0874	2	13	0	1	1	1	4	0	0	1	4	0	1	0	0	1	1	0	4	0	0	1	0	0	1	0	4	0	0	0	1	0	4	0	0	4	4	1	0	0	2	0	3	3	0	17	1	3	1
0875	2	14	0	1	1	1	4	1	0	1	0	0	1	0	0	0	0	1	0	2	1	0	0	0	1	1	0	0	0	0	0	1	0	2	1	0	1	0	0	3	0	0	1	1	1	6	5	1	3
0876	2	14	0	1	1	1	1	1	0	1	2	0	1	1	0	0	0	0	1	2	0	1	0	0	0	1	1	1	1	0	1	0	2	1	0	2	4	0	0	0	3	0	1	0	1	9	6	0	0
0877	2	12	1	1	1	1	0	0	0	0	0	0	0	0	0	0	0	0	1	0	0	1	0	0	1	0	0	0	0	0	0	0	0	0	0	0	0	0	0	1	0	0	0	0	0	1	0	0	1
0878	2	12	0	1	1	1	2	1	4	2	0	0	2	3	4	3	0	1	1	0	1	1	0	0	1	0	0	1	0	1	0	0	2	0	1	1	2	1	0	0	1	1	2	4	1	9	5	13	4
0879	2	12	0	1	1	1	1	0	0	1	1	1	1	0	0	0	0	0	0	0	0	0	0	0	0	1	1	2	0	0	1	0	1	0	0	2	3	0	0	0	1	1	0	0	0	6	0	1	0
0880	2	13	1	1	1	0	2	0	0	0	0	0	1	0	2	0	0	0	1	0	0	0	0	0	0	0	0	0	0	0	0	0	0	0	0	2	1	0	0	0	0	0	0	0	0	5	0	2	0
0881	2	12	1	1	1	0	1	1	1	1	1	0	1	0	0	0	0	0	1	2	1	1	0	0	1	0	1	0	0	0	0	0	0	0	0	1	1	0	0	0	0	0	0	0	1	4	3	1	2
0882	2	12	1	1	1	0	1	1	1	1	1	0	1	0	0	0	0	0	1	2	1	1	0	0	1	0	1	0	0	0	0	0	0	0	0	1	1	0	0	0	0	0	0	0	1	4	3	1	2
0883	2	13	1	1	1	1	1	0	0	1	0	0	1	0	1	0	0	0	0	0	0	1	0	0	1	0	1	0	0	0	0	0	0	0	1	1	0	1	0	0	1	1	0	0	0	2	1	2	2
0884	2	13	1	1	1	1	1	0	0	1	1	0	0	0	0	0	0	1	1	1	0	1	0	0	0	0	0	0	0	0	0	0	0	0	0	1	1	0	0	1	0	0	0	0	0	3	1	0	0
0885	2	14	1	1	1	1	3	0	0	4	1	2	4	1	1	4	0	2	1	1	1	1	1	0	0	3	2	2	1	0	0	0	1	1	1	2	4	1	0	1	2	0	1	0	1	13	5	1	2
0886	2	14	1	1	1	1	1	1	1	1	0	0	1	0	0	0	0	2	2	0	0	0	0	0	1	1	1	1	0	0	0	2	2	0	2	1	3	0	0	0	0	3	0	0	0	9	1	4	3
0887	2	13	0	1	1	1	1	0	0	1	1	0	1	0	0	0	0	0	0	0	1	1	0	0	1	1	0	1	0	0	0	0	0	0	0	1	2	1	0	0	1	0	0	0	0	4	1	0	2
0888	2	14	1	1	1	1	1	0	1	1	2	0	2	0	0	0	0	0	1	0	0	1	0	0	1	0	0	0	0	0	0	0	0	0	0	0	1	0	0	0	2	0	0	0	1	5	0	1	1
0889	2	12	0	1	1	1	1	0	0	1	1	0	1	0	2	0	0	1	1	0	0	1	0	0	0	0	0	0	0	0	0	1	0	0	0	0	1	0	0	0	0	0	0	0	1	4	0	2	0
0890	2	14	1	1	1	1	3	0	0	1	0	1	3	0	3	2	0	1	2	0	1	0	0	0	0	1	0	1	0	0	0	0	2	0	0	3	2	2	0	1	1	0	0	0	1	12	2	3	1
0891	2	14	0	1	1	1	1	1	0	1	2	1	1	0	0	0	0	0	1	0	0	1	0	0	2	2	1	1	0	0	0	0	0	0	0	2	0	0	0	0	0	0	1	0	0	3	1	0	2
0892	2	14	0	1	1	1	0	0	0	0	0	0	1	0	0	0	0	0	0	0	0	0	0	0	0	0	0	1	0	0	0	0	0	0	0	2	1	0	0	0	4	0	0	1	0	2	0	1	0
0893	2	13	0	1	1	1	3	0	0	1	2	1	3	0	0	0	0	1	1	0	0	1	0	0	2	1	1	1	0	0	1	0	2	0	0	0	2	0	0	0	0	0	1	0	4	11	0	0	2
0894	2	13	0	1	1	1	1	0	0	1	0	0	1	1	0	0	0	1	1	0	0	0	0	0	0	1	0	0	0	0	0	0	0	0	0	0	1	0	0	0	0	0	0	0	0	4	1	0	0
0895	2	13	0	1	1	1	3	0	0	0	3	0	2	0	0	0	0	2	1	0	1	1	0	0	2	0	1	0	0	0	0	0	0	0	0	1	1	0	0	0	1	0	0	0	0	7	0	0	3
0896	2	11	1	1	1	1	0	0	0	0	1	0	1	0	0	0	0	0	0	0	0	0	0	0	0	0	1	1	0	0	1	0	0	0	1	1	0	0	0	0	0	0	0	0	0	1	0	0	1
0897	2	13	0	1	1	1	1	1	0	1	0	0	1	0	0	1	0	1	0	0	0	1	0	0	1	1	0	0	1	0	0	0	0	0	0	1	1	1	0	0	0	0	0	0	0	3	3	0	1
0898	2	14	0	1	1	1	2	1	3	2	2	1	4	4	2	2	0	0	4	4	0	1	2	3	0	3	1	1	2	0	0	0	2	0	0	0	0	3	0	0	2	0	1	0	0	12	17	5	0
0899	2	14	0	1	1	1	1	0	0	0	4	1	2	0	0	0	0	1	1	0	0	0	1	0	0	0	0	0	0	0	0	0	0	0	0	2	0	1	0	0	0	0	0	0	0	4	1	0	0
0900	2	14	0	1	1	1	2	3	1	2	2	0	1	0	0	0	0	0	1	0	1	1	0	0	0	0	0	1	0	0	0	0	0	0	0	1	0	1	0	0	2	0	0	0	0	4	4	1	1
0901	2	15	0	1	1	1	0	0	0	0	0	0	1	0	0	1	0	0	0	0	0	0	0	0	2	0	1	0	0	0	1	0	0	0	4	1	0	0	0	4	0	0	0	0	0	1	0	0	6
0902	2	13	1	1	1	1	2	4	0	1	2	1	2	2	0	0	0	1	2	2	1	1	0	2	1	1	1	0	0	0	0	0	0	1	0	2	1	1	0	0	0	0	0	0	0	7	12	0	2
0903	2	13	1	1	1	1	2	0	0	0	1	1	0	0	0	0	0	0	2	0	0	0	0	0	0	0	0	0	0	0	0	0	0	0	1	2	1	0	0	0	2	0	0	0	0	5	0	0	1
0904	2	13	0	1	1	1	2	1	0	0	0	0	2	0	0	0	0	1	0	1	0	1	0	1	1	0	0	1	0	0	0	0	0	0	0	1	1	0	0	0	1	0	1	0	0	5	3	0	1
0905	2	13	1	1	1	1	1	1	1	1	1	1	1	1	1	0	1	2	2	1	1	1	1	1	0	1	1	1	0	1	0	1	1	1	2	2	1	0	0	2	1	0	0	0	0	6	5	2	4
0906	2	13	1	1	1	1	1	1	0	1	1	1	1	0	0	0	0	0	0	0	0	0	0	0	1	1	1	1	0	0	0	1	1	0	0	0	1	1	0	0	1	0	0	0	0	4	2	0	1
0907	2	14	1	1	1	1	2	0	0	0	0	1	3	0	0	1	0	0	1	0	0	0	0	0	0	0	0	0	1	0	0	0	4	0	0	1	3	0	0	0	2	1	0	0	1	13	1	1	0
0908	2	13	0	1	1	1	3	1	1	0	1	0	1	0	0	0	0	1	2	1	1	1	0	0	1	1	1	1	0	0	0	1	0	1	1	2	0	0	0	0	0	0	0	0	0	6	3	1	3
0909	2	13	0	1	1	1	2	0	0	1	0	2	1	0	0	0	0	2	1	1	3	1	0	1	1	0	0	0	0	0	0	0	1	0	0	2	0	0	0	0	1	0	0	0	0	5	2	0	4
0910	2	13	0	1	1	1	0	0	0	0	0	0	0	0	0	0	0	0	0	0	0	0	0	0	0	0	0	0	0	0	0	0	0	0	0	0	0	0	0	0	0	0	0	0	0	0	0	0	0
0911	2	12	0	1	1	1	0	1	0	3	0	1	4	3	0	1	1	1	4	4	2	1	0	4	4	2	2	1	0	0	0	0	0	4	3	0	0	1	0	0	4	0	0	1	0	8	17	1	9
0912	2	14	0	1	1	1	0	0	0	1	0	0	0	0	0	0	0	1	0	1	0	0	0	0	2	0	1	0	0	0	0	0	1	2	1	1	0	0	0	0	0	0	0	1	0	1	3	1	3
0913	2	15	0	1	1	1	3	3	0	1	0	1	3	0	0	0	0	2	4	0	0	1	0	0	1	1	1	1	1	0	0	0	1	1	0	1	3	0	0	0	1	0	0	1	0	14	5	1	1
0914	2	13	0	1	1	1	0	0	0	0	0	0	2	0	0	0	0	0	0	0	0	0	0	2	0	0	0	0	1	0	0	0	2	0	0	2	1	0	0	0	0	0	0	0	0	5	3	0	0
0915	2	13	0	1	1	1	2	2	0	0	1	1	1	1	0	0	0	0	1	2	0	0	0	1	1	1	1	0	1	0	0	0	1	0	0	2	0	3	0	0	1	0	0	0	0	5	10	0	1
0916	2	11	0	1	1	1	4	4	4	0	0	4	4	0	0	4	0	0	4	4	2	0	2	4	4	4	4	0	0	0	0	0	0	4	4	4	4	4	0	0	0	0	0	0	0	16	20	4	10
0917	2	14	1	1	1	1	0	0	0	1	0	4	1	0	0	0	0	1	4	1	0	0	0	0	0	2	1	1	0	1	0	2	0	0	0	2	0	0	0	0	4	0	0	0	0	5	1	0	1
0918	2	13	0	1	1	1	4	0	0	0	0	2	3	0	0	0	0	1	2	0	0	0	0	0	0	0	0	0	0	0	0	0	0	0	0	0	0	0	0	0	0	0	0	0	0	9	0	0	0
0919	2	14	1	1	1	1	2	0	0	0	1	1	1	0	0	0	0	0	1	0	0	0	0	0	0	0	1	0	0	0	0	0	0	0	1	1	1	0	0	0	0	0	0	0	2	5	0	0	1
0920	2	14	1	1	1	1	1	0	0	0	0	0	1	0	0	0	0	0	0	0	0	0	0	0	0	0	0	0	0	0	0	0	0	0	0	0	1	0	0	0	1	0	0	0	0	3	0	0	0
0921	2	15	1	1	1	1	2	1	0	1	1	1	1	0	0	1	0	1	2	0	0	1	0	3	0	0	0	0	0	0	0	0	0	0	0	1	4	0	0	1	2	0	0	0	0	9	4	0	0
0922	2	14	1	1	1	1	1	0	0	0	3	1	1	0	0	0	1	1	0	0	0	0	0	0	0	0	0	1	0	0	0	0	0	0	0	2	1	0	0	0	1	0	0	0	0	3	0	0	0
0923	2	14	0	1	1	1	1	0	2	2	0	1	2	0	0	0	1	0	1	0	1	1	0	0	1	1	1	1	0	0	0	0	1	0	1	0	1	0	0	0	1	1	0	0	0	6	0	3	3
0924	2	19	1	1	1	1	0	1	1	1	4	1	4	1	0	0	2	0	0	4	0	2	3	4	0	1	4	3	0	2	0	3	0	2	2	4	0	2	0	0	4	0	0	1	3	4	14	2	4
0925	2	14	1	1	1	0	1	1	0	2	4	1	4	1	4	1	0	4	1	2	1	0	1	0	4	1	2	2	2	4	1	1	2	1	0	1	4	1	1	1	4	1	1	0	0	12	8	6	9
0926	2	13	1	1	1	1	2	0	1	1	0	1	0	0	0	1	0	1	2	0	1	1	0	1	3	1	2	0	1	0	2	1	0	0	2	0	1	0	0	1	1	0	1	1	0	5	2	2	6
0927	2	14	1	1	1	1	2	0	0	0	0	0	3	0	0	1	0	0	2	1	1	1	0	0	1	0	1	0	0	0	1	0	0	1	1	2	0	0	0	0	1	0	0	1	0	7	2	1	3
0928	2	15	1	1	1	1	1	0	0	0	2	0	3	0	0	0	0	0	0	0	0	0	0	0	2	0	0	0	0	0	0	0	1	0	0	1	0	0	0	0	2	0	0	0	0	5	0	0	2
0929	2	15	1	1	1	1	1	0	0	1	3	0	4	0	0	3	1	0	1	0	1	1	0	0	1	1	0	1	0	1	0	0	1	0	2	2	4	1	0	1	1	1	0	1	0	11	1	2	5
0930	2	14	0	1	1	0	0	0	1	0	2	0	0	1	2	0	4	0	1	0	1	0	2	0	0	1	4	0	0	0	1	0	0	0	0	2	2	3	0	0	0	1	1	0	0	3	4	4	1
0931	2	14	0	1	1	1	3	0	0	3	1	2	3	0	0	2	1	1	1	0	1	1	0	0	1	1	0	1	0	0	0	1	1	0	1	2	4	0	1	0	1	0	1	1	1	12	0	2	3
0932	2	13	0	1	1	1	3	0	0	0	0	0	2	0	0	0	0	0	1	0	0	0	0	0	1	0	1	0	0	0	0	0	0	0	0	1	2	0	0	0	2	0	0	0	0	8	0	0	1
0933	2	13	0	1	1	1	2	1	2	1	2	1	2	1	0	0	1	1	2	1	2	1	0	0	2	2	2	0	1	1	2	0	1	0	1	2	2	1	0	3	0	1	0	1	0	9	5	4	6
0934	2	14	0	1	1	1	2	0	0	1	1	0	2	0	0	2	0	1	1	0	0	2	0	0	0	1	0	2	1	0	0	0	0	0	0	1	2	0	0	1	0	0	0	0	0	7	1	0	0
0935	2	14	1	0	1	1	2	1	0	1	0	1	2	1	0	0	1	3	2	2	0	0	0	0	2	1	1	1	1	0	1	0	2	1	0	1	3	1	0	1	0	1	0	0	1	11	7	1	2
0936	2	14	1	1	1	1	2	1	0	1	2	2	2	1	1	1	0	1	1	1	1	1	0	0	2	1	2	1	0	2	1	1	0	0	0	4	4	0	0	0	3	0	0	1	0	9	3	2	5
0937	2	14	0	0	1	1	2	0	0	1	0	1	2	1	0	1	0	1	1	0	1	1	0	0	1	1	0	0	0	0	0	0	0	0	1	1	1	1	0	1	1	1	1	0	1	6	2	1	3
0938	2	13	0	1	1	1	1	0	0	0	0	0	0	0	0	0	0	0	0	0	0	1	0	0	1	0	0	1	0	0	0	0	0	0	1	0	1	0	0	0	0	0	0	1	0	2	0	1	2
0939	2	13	1	1	1	1	0	2	4	0	0	2	4	0	0	0	0	1	0	0	2	1	0	1	4	1	0	4	1	2	0	0	0	0	1	2	0	0	2	0	1	0	0	4	1	4	4	10	9
0940	2	14	0	1	1	1	2	3	3	2	4	2	4	2	0	2	0	1	3	2	1	2	1	0	3	2	2	3	2	1	1	0	4	0	0	2	4	4	0	0	3	0	1	1	2	17	13	4	5
0941	2	14	0	1	1	1	2	1	1	1	2	0	2	0	0	0	0	1	2	1	1	1	1	1	1	0	2	0	1	1	1	2	0	0	0	1	2	0	0	0	2	0	0	1	0	8	4	2	3
0942	2	13	1	1	1	1	0	4	1	4	1	0	4	1	0	0	1	2	0	0	1	3	0	1	1	4	0	1	0	0	4	0	0	0	2	1	4	1	1	0	1	0	0	2	0	8	7	4	4
0943	2	14	1	1	1	1	0	0	1	0	2	1	3	0	0	0	0	2	2	0	3	1	0	0	3	0	0	2	0	0	0	0	0	0	2	1	3	0	0	0	1	0	0	1	0	8	0	2	8
0944	2	13	0	1	1	1	1	0	0	1	0	1	2	1	0	0	1	0	1	1	0	1	0	1	1	1	1	1	1	0	3	0	0	1	0	0	1	1	0	0	0	0	2	1	0	5	6	1	1
0945	2	14	0	1	1	1	2	0	0	1	1	1	2	0	0	0	1	1	0	0	1	0	0	0	1	1	0	1	0	0	1	1	0	0	1	0	2	1	0	0	0	1	0	0	0	6	1	1	3
0946	2	14	0	1	1	1	2	0	0	1	0	1	2	0	0	0	0	1	1	0	0	0	0	0	1	0	0	1	0	0	0	0	0	0	0	2	2	0	0	1	1	0	0	0	0	7	0	0	1
0947	2	13	0	1	1	1	2	2	0	0	2	0	2	1	1	0	0	0	1	0	1	1	0	3	3	1	2	1	0	0	0	0	0	0	2	2	2	1	0	1	1	0	0	0	3	7	7	1	6
0948	2	14	0	1	1	1	1	2	0	2	1	0	1	0	1	2	0	1	0	0	0	1	0	0	3	2	0	2	0	0	0	0	0	0	4	2	3	1	0	0	1	3	0	0	0	5	3	4	7
0949	2	14	1	1	1	1	1	0	3	1	0	3	3	2	0	1	0	1	2	0	0	0	3	0	1	1	4	3	1	2	4	3	2	1	4	4	4	3	2	4	4	1	0	4	4	12	7	10	7
0950	2	14	1	1	1	1	1	2	0	0	0	0	2	1	0	0	0	0	1	0	0	1	0	0	0	0	0	1	0	0	0	0	0	0	0	1	4	0	0	0	1	0	0	0	0	8	3	0	0
0951	2	13	1	0	1	1	1	4	2	2	1	1	2	0	4	1	0	0	0	0	0	1	0	1	0	1	1	1	1	0	0	1	0	0	0	0	1	1	0	1	1	0	0	0	0	4	7	6	0
0952	2	13	0	1	1	0	2	4	4	4	4	2	3	4	0	2	4	0	0	4	2	4	4	2	2	4	2	2	0	0		2	0	0	1	2	3	4	0	0	1	0	4	0	4	8	18	4	5
0953	2	13	0	1	1	1	1	0	0	0	1	0	0	0	0	0	0	0	0	0	0	0	0	0	0	0	1	0	0	0	0	0	0	0	0	1	0	0	0	0	0	0	0	0	0	1	0	0	0
0954	2	13	1	1	1	1	1	0	0	0	0	0	1	0	1	0	0	1	1	0	1	1	0	0	1	1	0	0	1	0	0	0	1	0	0	0	1	1	0	0	1	0	0	1	1	5	2	2	2
0955	2	13	1	1	1	1	0	0	0	0	1	2	1	0	0	0	0	0	2	0	0	0	0	0	0	0	0	0	0	0	0	0	0	0	0	1	1	0	0	1	1	0	0	2	0	4	0	2	0
0956	2	13	0	1	1	1	2	0	0	0	1	0	1	0	0	1	0	0	1	0	2	0	0	0	3	0	0	1	0	0	0	0	0	0	1	2	2	0	0	0	0	0	0	0	0	6	0	0	6
0957	2	13	1	1	1	1	1	2	0	2	2	2	1	1	2	1	1	1	1	2	3	3	0	1	1	1	1	1	2	1	2	0	2	1	1	1	1	1	0	0	0	1	1	1	1	6	10	4	6
0958	2	14	1	1	1	1	0	1	0	2	2	1	2	0	0	1	0	1	3	4	1	2	1	1	1	2	2	2	2	1	2	0	0	0	0	1	3	0	0	0	3	0	2	0	2	8	8	0	3
0959	2	14	1	0	1	1	2	1	2	0	2	0	1	0	0	0	0	0	1	1	1	0	0	0	1	0	1	0	2	0	2	0	1	0	1	1	1	0	0	0	0	0	0	1	3	6	4	3	3
0960	2	14	0	1	1	1	0	0	0	0	0	0	0	0	0	0	0	0	0	0	0	0	0	0	0	0	0	0	0	0	0	0	0	0	0	0	0	0	0	0	0	0	0	0	0	0	0	0	0
0961	2	12	1	1	1	1	4	0	0	1	1	1	2	0	2	1	0	2	3	0	1	1	0	0	3	0	0	2	0	0	0	0	2	0	1	0	4	0	0	2	4	0	0	0	0	15	0	2	5
0962	2	12	0	1	1	1	0	0	0	0	1	0	1	0	0	0	0	0	1	1	1	1	0	0	1	1	1	0	0	0	0	0	0	1	0	0	0	0	0	0	0	0	0	0	0	2	2	0	2
0963	2	14	1	1	1	1	0	0	2	1	1	0	1	0	0	0	0	0	1	0	0	0	0	0	0	0	0	0	0	0	0	0	0	0	0	0	0	0	0	2	0	0	0	0	0	2	0	2	0
0964	2	13	0	1	1	1	2	0	0	0	4	0	2	0	0	0	0	0	2	0	0	1	0	0	2	0	2	0	0	2	0	1	2	0	0	0	4	2	0	1	3	0	0	0	4	12	2	0	4
0965	2	13	0	1	1	0	0	1	0	0	2	2	1	0	0	0	0	0	1	1	1	2	1	1	1	0	1	0	1	0	0	1	0	0	1	1	2	1	0	3	3	0	0	1	2	4	5	1	3
0966	2	12	0	1	1	1	3	0	1	0	0	0	0	0	0	0	0	0	1	0	0	0	0	0	1	0	0	0	0	0	0	0	0	0	0	2	2	1	0	0	1	0	0	0	1	6	1	1	1
0967	2	14	1	1	1	0	1	0	3	1	2	0	2	1	0	0	0	0	2	0	1	0	0	0	1	1	0	0	0	0	2	0	2	0	0	1	3	1	0	0	3	0	0	0	0	10	2	3	2
0968	2	12	1	1	1	1	1	0	0	1	1	1	2	0	0	1	3	1	2	2	0	1	0	2	1	1	2	0	2	1	0	0	0	0	1	2	3	0	0	0	1	0	1	0	1	8	6	0	3
0969	2	12	0	0	1	1	4	1	0	4	0	2	1	1	0	1	0	4	2	0	1	2	0	0	1	1	0	0	0	0	0	0	1	0	1	3	4	0	0	0	0	0	0	0	0	12	2	0	3
0970	2	12	1	1	1	1	2	0	0	3	1	0	2	2	0	1	0	1	1	0	1	1	0	0	1	1	1	0	1	1	1	0	1	0	1	0	2	1	0	0	2	0	1	0	1	8	4	0	4
0971	2	13	0	1	1	1	1	1	1	0	0	0	1	1	1	0	0	0	1	1	1	0	0	1	0	1	0	0	1	0	0	0	0	0	0	0	3	0	0	0	3	1	0	0	0	6	5	3	1
0972	2	13	0	1	1	1	3	0	1	1	1	1	1	0	0	0	0	1	0	0	1	1	0	0	1	1	0	0	0	0	0	0	1	0	1	0	1	1	0	0	2	1	0	0	0	6	1	2	3
0973	2	12	1	1	1	1	1	0	0	1	0	0	0	0	0	0	0	0	2	0	0	0	0	0	0	1	0	0	0	0	0	0	0	0	0	0	1	0	0	1	2	0	1	0	0	4	0	0	0
0974	2	14	0	1	1	1	1	1	1	2	0	0	2	3	3	0	0	1	0	0	1	1	0	0	1	2	1	0	1	0	0	0	0	0	1	2	2	2	1	0	1	0	0	1	1	5	7	6	3
0975	2	12	1	1	1	1	3	0	2	4	1	4	2	1	0	4	0	0	4	1	3	1	0	1	4	1	0	2	0	0	0	0	1	0	1	0	1	0	0	1	4	0	0	0	0	11	3	2	8
0976	2	13	1	1	1	1	0	0	0	3	1	1	1	1	0	0	0	0	0	2	1	1	0	4	1	0	0	0	1	1	0	0	0	4	0	1	0	0	0	0	1	0	0	0	0	1	12	0	3
0977	2	12	0	1	1	1	2	1	0	1	1	0	3	4	0	0	0	1	1	0	0	1	0	3	2	1	1	1	0	0	3	0	0	0	2	1	2	1	0	2	0	1	0	0	0	8	9	1	4
0978	2	12	0	0	1	1	0	1	4	4	1	2	2	3	4	4	1	1	3	4	0	1	0	1	0	3	0	1	0	0	0	0	3	4	0	0	0	0	0	4	4	2	0	0	1	8	13	10	0
0979	2	13	0	1	1	1	2	0	0	2	0	0	2	0	1	0	0	2	1	0	1	1	0	0	0	1	0	0	0	0	2	0	0	0	1	2	4	1	0	1	0	0	0	0	0	9	1	1	2
0980	2	12	1	1	1	0	3	0	2	3	4	2	2	3	4	2	0	2	3	1	0	0	0	3	0	3	1	0	0	0	0	0	1	0	1	0	3	2	0	0	3	0	0	0	0	12	9	6	1
0981	2	13	0	1	1	1	0	0	0	0	0	0	1	0	0	0	0	0	1	0	0	0	0	0	0	0	0	0	0	0	0	0	0	0	0	1	0	0	0	1	0	0	1	0	0	2	0	0	0
0982	2	13	0	1	1	1	1	0	2	2	3	1	2	1	4	1	4	1	2	3	1	1	3	2	0	1	0	2	1	3	0	2	1	2	1	1	2	3	1	2	1	2	0	1	1	8	12	10	5
0983	2	15	0	0	1	1	0	1	0	2	2	1	2	2	4	4	0	0	1	1	1	1	1	2	0	4	2	1	1	0	1	1	2	0	0	4	1	0	0	0	1	0	0	1	3	6	7	5	1
0984	2	15	0	1	1	1	2	0	0	0	1	2	2	1	0	0	0	1	3	2	0	1	0	0	1	1	1	1	1	0	0	0	0	0	2	3	4	0	0	0	2	0	0	0	1	11	4	0	3
0985	2	15	0	1	1	1	0	0	0	3	1	2	0	0	0	0	2	1	0	0	0	0	0	0	0	2	1	2	0	0	3	0	2	0	0	3	4	1	0	3	4	1	0	0	0	6	1	1	0
0986	2	14	1	1	1	1	0	0	0	1	1	2	0	0	0	0	0	1	0	0	0	0	0	0	1	0	0	1	0	0	0	0	1	0	1	1	1	0	0	0	1	0	0	0	0	2	0	0	2
0987	2	13	0	1	1	1	2	0	0	0	0	0	1	0	0	0	0	0	1	0	0	0	0	0	0	0	3	1	0	0	0	0	0	0	1	1	1	0	0	0	0	0	0	0	0	5	0	0	1
0988	2	13	1	1	1	1	1	0	1	1	2	2	2	0	2	1	0	2	0	0	0	2	0	0	0	0	2	1	0	0	0	0	0	0	0	0	4	0	0	0	2	1	0	0	0	7	0	4	0
0989	2	14	1	1	1	1	2	0	0	1	0	0	1	0	0	0	0	1	1	1	0	1	0	0	0	1	0	1	0	0	0	0	1	0	0	2	0	0	0	0	0	0	0	0	0	5	1	0	0
0990	2	14	1	1	1	1	1	0	3	0	1	1	4	0	0	0	0	1	1	0	0	0	0	0	0	0	0	2	0	0	3	0	0	0	0	4	4	1	0	2	4	0	0	3	0	10	1	6	0
0991	2	14	1	1	1	1	1	0	0	0	0	0	1	0	0	0	0	0	0	0	0	0	0	0	0	0	1	0	0	0	0	0	0	0	1	0	0	0	0	0	0	0	0	0	0	2	0	0	1
0992	2	13	1	1	1	1	2	2	3	3	2	1	2	3	3	3	0	2	1	1	1	0	0	1	1	2	3	1	0	1	0	1	2	1	1	1	2	2	3	3	1	2	2	2	2	9	10	13	4
0993	2	13	0	1	1	1	1	0	0	1	0	0	2	0	0	0	0	1	3	1	0	1	0	0	1	4	1	0	1	0	0	0	0	0	2	1	4	1	0	4	0	0	0	0	3	10	3	0	3
0994	2	14	0	1	1	1	2	0	0	2	0	3	1	0	0	0	0	3	1	0	0	1	0	0	0	3	1	2	1	1	0	0	1	0	3	4	3	1	0	2	0	0	0	1	2	8	2	1	4
0995	2	14	0	1	1	1	2	0	0	2	1	1	1	0	0	0	0	1	2	0	1	1	0	0	1	1	0	0	1	0	0	0	0	0	0	0	2	1	0	0	1	0	0	0	0	7	2	0	2
0996	2	14	1	1	1	1	2	1	1	0	1	1	4	1	0	0	0	1	2	1	1	0	0	1	1	0	0	0	0	0	0	0	2	1	1	2	4	1	0	4	0	0	0	0	1	14	6	1	3
0997	2	14	0	1	1	1	0	0	0	2	1	0	1	0	1	0	0	0	0	0	0	1	0	0	0	0	0	0	0	0	0	0	0	0	0	0	0	0	0	0	2	0	0	0	4	1	0	1	0
0998	2	14	1	1	1	1	3	1	0	0	0	1	4	0	0	0	0	3	3	1	0	0	0	0	0	2	1	2	1	0	0	0	0	1	0	2	4	0	0	0	3	0	1	0	0	14	4	0	0
0999	2	13	0	1	1	1	3	1	0	2	1	3	4	0	0	1	0	1	4	0	1	2	0	0	3	1	3	0	0	0	0	0	0	0	1	3	4	1	0	2	3	0	0	0	0	15	2	0	5
1000	2	14	0	0	1	1	0	0	0	0	0	0	0	1	0	0	0	0	0	4	0	0	0	0	0	0	0	0	0	0	0	0	0	0	0	0	0	0	0	0	0	0	0	0	0	0	5	0	0
1001	2	15	0	1	1	0	0	0	0	4	4	0	0	0	0	0	0	0	0	0	0	0	0	0	0	0	0	2	0	0	0	0	0	0	0	0	0	0	0	0	0	0	0	0	0	0	0	0	0
1002	2	13	0	0	1	1	4	1	0	0	3	2	4	0	0	0	0	2	4	4	0	1	0	3	4	0	1	3	1	0	0	0	0	0	2	4	4	2	0	3	0	0	0	0	4	16	11	0	6
1003	2	15	0	1	1	1	1	4	0	0	0	0	4	2	0	0	0	0	0	0	0	0	0	0	0	0	0	0	0	0	0	0	0	0	3	1	3	0	2	0	0	0	0	0	0	8	6	2	3
1004	2	14	1	1	1	1	2	4	0	1	0	2	2	1	0	2	0	1	2	4	0	0	0	4	1	1	2	0	4	2	2	0	0	4	0	1	0	0	0	0	0	0	0	0	0	6	21	0	3
1005	2	13	0	1	1	1	1	4	0	0	4	0	0	4	0	0	0	0	4	2	0	0	0	3	4	0	0	0	4	0	0	0	2	4	4	2	4	0	0	0	0	0	0	0	0	11	21	0	8
1006	2	14	0	1	1	1	1	0	0	1	0	3	0	0	0	0	0	1	0	0	0	0	0	0	0	0	2	0	0	0	0	0	0	0	0	1	1	0	0	1	2	0	0	2	4	2	0	2	0
1007	2	14	1	1	1	0	2	0	3	3	1	0	2	0	0	0	0	0	3	0	0	0	2	0	0	2	0	0	0	0	0	2	1	0	0	3	4	0	0	3	2	1	0	0	4	12	0	4	0
1008	2	14	1	1	1	1	1	3	0	1	3	0	1	4	0	0	0	0	2	4	0	0	0	4	2	0	0	0	1	0	2	0	0	4	0	2	1	0	0	1	0	0	0	0	0	5	20	0	2
1009	2	13	0	1	1	1	1	3	1	1	1	1	1	3	1	1	0	1	2	3	1	1	1	3	1	1	1	1	2	1	1	0	1	4	1	1	1	4	0	1	2	2	1	1	1	6	22	5	4
1010	2	15	1	1	1	1	1	1	0	1	0	2	2	1	0	0	0	2	2	1	2	0	0	0	2	1	1	0	1	0	2	0	0	0	1	2	3	1	0	0	2	1	0	1	1	8	5	2	5
1011	2	15	0	1	1	1	0	1	1	1	0	0	3	0	2	1	0	0	2	1	2	2	3	2	2	1	1	1	3	1	2	1	2	2	1	0	1	1	1	1	0	2	1	2	0	8	10	8	6
1012	2	15	0	1	1	1	2	1	0	1	2	0	1	1	0	0	0	0	2	4	1	0	0	1	1	1	1	0	0	0	0	0	0	0	0	1	2	1	0	0	1	1	1	1	1	7	8	2	2
1013	2	13	1	1	1	1	2	2	0	0	0	0	4	4	4	4	0	2	3	2	0	1	0	1	2	3	0	0	0	0	0	2	3	4	1	0	4	4	0	2	4	1	0	3	0	16	17	8	3
1014	2	13	1	1	1	1	1	0	0	1	0	1	1	0	0	0	0	0	2	0	0	0	0	0	0	2	2	0	0	0	0	0	2	0	0	2	2	1	0	0	2	0	0	0	0	8	1	0	0
1015	2	14	0	1	1	1	2	4	0	0	0	0	0	0	0	0	0	0	4	4	0	1	0	4	4	0	0	0	0	0	0	0	0	0	0	0	0	0	0	0	0	0	0	0	1	6	12	0	4
1016	2	15	1	1	1	1	1	0	0	1	1	0	2	0	2	0	0	1	0	0	0	0	0	0	0	1	0	0	0	0	0	0	0	1	0	1	2	0	0	0	0	0	1	2	1	5	1	4	0
1017	2	13	1	1	1	1	2	1	1	0	0	1	2	3	0	0	0	0	0	2	1	0	0	0	1	0	0	2	0	0	0	0	0	1	1	4	4	2	0	2	1	0	0	1	0	8	9	2	3
1018	2	15	0	1	1	1	2	2	3	2	2	2	3	4	3	1	2	2	1	1	1	1	1	1	1	2	2	2	2	2	2	2	1	1	2	2	2	2	1	1	1	2	1	1	1	9	13	10	6
1019	2	14	0	1	1	1	0	1	0	0	0	0	1	0	0	0	0	0	0	0	0	0	0	0	0	0	0	0	0	0	0	0	0	0	0	0	0	0	0	0	0	0	0	0	0	1	1	0	0
1020	2	14	0	1	1	1	0	2	0	0	0	0	3	0	0	0	0	0	1	0	0	0	0	0	0	2	0	1	1	0	0	0	0	0	1	3	1	2	0	0	1	0	0	1	2	5	5	1	1
1021	2	15	0	1	1	1	1	4	0	4	0	0	4	0	0	0	0	0	0	4	0	0	0	0	0	0	0	0	4	0	0	0	0	0	4	4	4	4	0	4	4	0	0	0	0	9	16	0	4
1022	2	14	1	1	1	1	1	0	0	1	0	0	1	0	0	1	0	0	1	0	0	1	0	0	1	1	0	0	0	0	0	0	1	0	0	2	1	0	0	2	0	0	0	0	0	5	0	0	1
1023	2	15	1	1	1	1	0	0	0	1	1	2	0	0	0	0	0	0	1	1	1	0	0	2	1	1	0	1	0	0	0	0	0	0	2	1	1	0	0	0	0	0	0	1	0	2	3	1	4
1024	2	13	0	1	1	1	1	0	0	1	0	2	1	0	0	1	0	1	1	0	0	1	0	0	1	0	0	1	0	0	1	0	1	0	1	1	1	1	0	1	1	0	0	0	0	5	1	0	2
1025	2	12	0	1	1	1	3	2	3	1	1	1	3	1	2	1	2	0	2	2	2	1	1	1	3	1	1	1	1	0	3	0	0	1	3	1	4	2	0	1	0	0	0	0	0	12	10	5	8
1026	2	13	1	1	1	0	2	0	0	1	1	1	3	0	0	0	0	1	2	1	0	1	0	0	0	0	0	1	0	0	1	0	1	0	0	0	2	0	0	1	2	0	0	0	0	10	1	0	0
1027	2	13	1	1	1	1	4	0	1	3	1	2	3	3	0	1	0	2	2	3	0	1	0	2	1	2	0	2	0	1	3	0	1	1	1	4	1	3	0	4	2	0	0	0	0	11	12	1	3
1028	2	15	1	1	1	1	0	0	3	2	2	1	3	0	0	0	1	3	4	2	1	1	1	1	3	2	3	2	2	1	4	3	2	3	2	3	4	2	0	0	0	0	1	1	1	13	10	4	7
1029	2	14	0	1	1	1	2	0	0	1	0	1	1	0	0	0	0	1	1	0	1	1	0	0	1	1	0	1	0	0	0	0	2	0	0	2	1	0	0	2	2	1	1	0	0	7	0	1	2
1030	2	13	0	1	1	1	1	0	1	2	2	1	3	0	1	3	1	3	2	1	2	1	1	0	2	0	1	3	1	0	1	0	2	3	1	0	4	3	4	4	4	0	4	1	1	12	8	7	5
1031	2	14	0	1	1	1	1	2	2	3	3	0	3	2	1	3	0	0	0	4	2	2	0	2	0	1	0	1	3	2	2	0	3	1	3	0	4	0	0	4	4	0	1	4	0	11	14	7	7
1032	2	13	1	1	1	1	1	0	1	1	1	2	1	1	1	2	0	2	1	0	0	1	0	0	1	1	1	1	0	0	0	0	2	0	0	0	1	1	0	4	1	1	3	1	0	6	2	4	1
1033	2	13	0	1	1	1	2	0	0	1	1	1	1	1	0	1	0	1	1	1	0	1	0	0	1	1	0	0	0	0	0	0	1	0	0	0	2	0	0	1	1	0	0	0	0	7	2	0	1
1034	2	13	1	1	1	1	0	0	2	1	3	2	1	2	4	2	1	1	1	1	2	2	0	1	2	1	1	1	1	1	2	2	0	1	1	0	2	3	3	2	2	2	2	1	0	4	9	12	6
1035	2	14	0	1	1	1	2	3	3	2	0	1	3	1	4	3	1	2	3	1	3	2	0	0	0	2	3	2	4	2	1	3	2	3	0	2	4	1	0	1	0	0	1	4	0	14	13	11	5
1036	2	13	0	1	1	1	1	0	0	0	2	2	1	0	0	0	0	0	1	0	0	0	0	0	0	0	0	0	0	0	0	0	0	0	1	0	0	0	0	3	0	0	0	0	0	3	0	0	1
1037	2	14	1	1	1	1	2	1	1	1	0	2	2	0	0	0	0	0	1	0	1	1	0	0	1	1	1	0	0	0	1	0	1	0	1	1	1	1	0	0	1	0	0	0	0	7	2	1	3
1038	2	14	0	1	1	1	0	0	0	1	2	1	1	0	0	0	1	0	0	0	0	0	0	0	0	2	3	0	0	0	1	0	0	0	0	4	0	0	0	0	0	0	0	0	0	1	0	0	0
1039	2	13	1	1	1	1	1	0	0	0	0	1	0	0	0	0	1	1	1	0	0	0	0	1	0	0	0	1	0	0	0	0	0	0	1	0	0	0	0	0	1	0	0	0	0	2	1	0	1
1040	2	13	0	1	1	1	1	0	0	0	0	0	1	0	0	0	0	0	0	0	0	0	0	0	0	0	2	0	0	0	0	0	0	0	0	3	2	0	0	0	1	0	0	0	0	4	0	0	0
1041	2	13	1	1	1	1	1	0	0	1	0	0	1	0	0	0	0	1	1	0	0	0	0	0	0	0	0	0	0	0	0	0	0	0	0	0	1	0	0	0	0	0	0	0	0	4	0	0	0
1042	2	14	1	1	1	0	0	0	0	0	0	0	3	0	0	0	0	0	0	0	0	0	0	0	0	0	0	0	0	0	0	0	0	0	0	3	2	0	0	0	0	0	0	0	0	5	0	0	0
1043	2	14	0	1	1	1	1	0	0	1	1	1	1	0	0	1	0	1	0	0	0	1	0	0	1	1	1	1	0	0	0	0	1	0	1	2	1	0	0	0	0	0	1	0	1	4	0	0	2
1044	2	14	1	1	1	1	2	1	2	3	2	2	3	1	0	2	1	2	2	1	1	3	1	1	3	3	2	1	1	0	3	1	3	1	2	3	4	1	0	1	4	0	2	3	3	14	7	5	6
1045	2	12	0	1	1	1	2	2	4	1	0	3	2	0	0	0	1	1	0	0	2	2	0	0	2	2	4	1	1	1	1	0	0	2	1	1	1	0	0	1	0	1	0	0	0	5	5	5	6
1046	2	13	0	1	1	1	0	0	0	1	1	0	1	0	0	0	0	0	0	0	0	0	0	0	1	0	0	0	0	0	0	0	0	0	0	2	1	2	0	0	0	0	0	0	1	2	2	0	1
1047	2	14	1	1	1	1	1	1	2	1	1	3	2	1	1	0	2	2	1	1	0	0	1	2	1	1	0	1	1	0	0	0	0	1	2	2	3	1	0	1	2	0	1	0	0	7	8	3	3
1048	2	15	0	1	1	1	1	2	2	1	2	0	2	1	0	1	1	0	2	1	2	1	1	1	2	1	1	1	1	2	0	0	1	1	3	4	4	2	1	0	0	1	0	2	1	10	9	6	9
1049	2	12	1	1	1	1	3	0	1	0	3	2	1	0	0	1	0	1	2	1	1	0	0	2	3	1	3	1	0	2	3	1	1	0	2	1	4	1	0	0	0	0	0	1	1	11	4	2	8
1050	2	14	1	1	1	1	0	4	0	4	0	4	4	4	0	4	4	4	0	4	2	4	0	4	0	4	0	4	4	4	4	4	4	4	0	4	4	4	0	4	4	2	4	2	2	12	28	4	6
1051	2	15	1	1	1	1	1	0	0	1	1	2	2	1	2	1	0	2	2	4	2	0	0	1	2	2	2	1	1	0	3	0	2	1	0	2	3	1	0	3	2	2	3	0	0	10	9	4	4
1052	2	14	0	1	1	1	0	1	0	1	2	1	4	1	1	4	0	1	2	1	3	1	3	0	3	1	0	0	0	0	0	0	2	1	1	1	4	2	0	3	4	1	0	0	0	12	6	2	7
1053	2	14	1	1	1	1	1	2	0	0	2	1	1	2	0	1	0	1	1	2	0	0	0	0	0	0	4	0	0	1	4	1	0	0	1	2	2	0	1	4	0	0	3	3	0	5	6	4	2
1054	2	15	1	1	1	1	1	2	0	0	1	0	3	2	0	0	0	2	0	1	0	0	1	3	2	1	0	1	2	0	4	2	0	1	2	2	2	1	0	0	2	0	0	1	2	6	12	1	4
1055	2	13	0	1	1	1	0	0	1	0	0	2	0	0	4	1	0	0	0	0	0	2	0	0	0	1	0	1	0	0	0	0	1	0	0	0	0	1	0	0	0	0	0	1	0	1	1	6	0
1056	2	13	0	1	1	1	2	1	0	1	1	0	2	0	0	0	0	1	1	1	1	1	0	0	0	0	0	1	0	0	0	0	0	1	1	2	2	1	0	0	0	0	0	0	0	7	4	0	2
1057	2	13	1	1	1	1	2	2	3	1	2	1	1	1	0	2	0	1	1	1	2	1	0	0	2	1	2	0	1	0	0	0	0	0	0	2	1	0	0	4	0	0	0	4	0	5	5	7	4
1058	2	13	0	1	1	1	2	0	1	0	0	1	0	0	0	0	0	0	0	0	0	0	0	0	0	0	1	0	0	0	0	0	0	0	0	1	1	0	0	2	0	1	0	0	0	3	0	2	0
1059	2	13	0	1	1	1	2	0	0	3	1	2	2	4	3	2	1	0	1	0	2	0	0	0	2	0	0	0	0	0	0	0	1	0	1	1	2	1	0	0	0	0	0	0	0	8	5	3	5
1060	2	14	1	1	1	1	1	1	0	2	2	1	1	0	0	0	0	1	2	0	1	1	0	0	2	1	0	0	0	0	0	0	1	0	1	2	2	1	0	0	1	0	0	0	1	7	2	0	4
1061	2	13	1	1	1	1	2	0	0	0	0	1	1	0	0	0	0	1	1	0	0	1	0	1	1	1	1	0	0	0	0	0	1	0	1	1	1	0	0	0	1	0	0	0	1	6	1	0	2
1062	2	13	1	1	1	1	1	0	0	1	2	0	1	0	0	0	0	0	0	0	0	0	0	0	1	0	0	0	0	0	0	0	0	0	0	2	1	0	0	0	1	0	0	0	0	3	0	0	1
1063	2	13	1	1	1	1	3	3	4	1	0	4	3	3	4	3	0	4	4	0	2	0	0	4	0	0	0	3	0	0	0	4	2	1	0	1	1	4	0	1	4	2	0	0	1	13	15	10	2
1064	2	13	1	1	1	1	0	0	0	0	0	0	1	1	0	0	0	0	1	0	0	0	0	0	0	0	0	0	1	0	0	0	0	0	0	2	2	0	0	0	0	0	0	0	1	4	2	0	0
1065	2	13	0	1	1	1	1	0	0	0	1	0	2	0	1	0	0	1	1	2	0	0	0	0	1	1	0	1	0	0	0	0	0	0	0	1	0	0	2	1	0	0	0	0	0	4	2	3	1
1066	2	13	0	1	1	1	1	1	0	1	0	1	1	0	0	0	0	1	1	0	1	0	4	0	1	1	1	1	0	0	1	0	4	0	1	2	4	2	0	0	0	3	1	0	1	11	3	3	3
1067	2	13	0	1	1	1	2	0	0	0	1	1	1	0	0	0	0	0	1	0	1	0	0	0	1	0	1	1	0	0	0	0	1	0	0	2	1	1	0	2	1	0	0	0	4	6	1	0	2
1068	2	12	0	1	1	1	1	0	0	0	0	1	1	0	0	0	0	0	0	0	0	0	0	0	0	0	1	1	0	0	0	0	1	0	0	1	2	1	0	0	0	0	0	0	3	5	1	0	0
1069	2	14	0	1	1	0	2	1	3	0	1	1	2	0	0	0	0	1	1	0	1	0	0	0	1	1	0	1	0	0	0	1	1	0	1	1	2	1	0	0	0	0	0	0	0	8	2	3	3
1070	2	14	1	1	1	1	0	0	0	1	2	0	1	0	0	0	0	0	1	0	0	1	0	0	2	0	0	0	0	0	0	0	1	0	0	0	2	0	0	1	1	0	2	0	1	5	0	0	2
1071	2	14	0	1	1	1	1	0	0	1	0	1	1	0	0	0	0	1	1	0	0	1	0	0	1	0	1	1	0	0	0	1	0	0	1	2	0	0	2	0	1	0	0	1	0	3	0	3	2
1072	2	13	0	1	1	1	2	0	0	1	0	0	1	0	0	0	0	0	2	0	0	0	1	0	0	1	0	0	0	0	0	0	0	0	0	2	2	0	0	0	0	1	0	0	0	7	0	1	0
1073	2	14	1	1	1	1	1	0	0	0	1	0	0	0	0	0	0	0	1	1	0	0	0	0	0	0	0	0	0	0	0	0	0	0	0	1	0	0	0	0	0	0	0	0	0	2	1	0	0
1074	2	13	0	1	1	1	1	0	0	1	0	0	1	0	0	0	0	0	1	0	1	1	0	0	1	0	0	0	0	0	0	0	1	0	0	0	1	0	0	2	0	0	0	0	0	5	0	0	2
1075	2	12	1	1	1	1	1	0	1	0	2	0	1	0	0	1	0	1	1	0	1	0	0	0	0	0	0	0	0	0	0	0	1	0	1	1	3	1	0	1	1	1	0	1	1	7	1	3	2
1076	2	14	1	1	1	1	2	0	0	0	0	0	1	0	0	0	0	0	1	1	1	0	0	0	0	0	0	0	0	0	0	0	0	0	0	2	3	0	0	0	0	1	0	0	0	7	1	1	1
1077	2	12	1	1	1	1	1	0	4	0	1	1	2	0	0	0	0	1	2	0	2	1	0	0	3	1	0	0	2	0	2	0	0	0	0	2	0	1	2	2	3	0	1	3	0	5	3	9	5
1078	2	13	1	1	1	1	1	0	0	0	1	0	1	0	0	1	0	1	0	0	0	0	0	0	1	0	1	0	0	0	0	0	0	0	1	1	1	0	0	0	0	0	0	0	0	3	0	0	2
1079	2	13	1	0	1	1	0	0	0	0	1	0	1	0	0	0	1	0	0	1	0	0	0	0	0	1	3	1	0	0	0	0	0	0	0	1	1	0	0	1	0	0	0	0	0	2	1	0	0
1080	2	13	1	1	1	1	2	0	0	0	2	0	2	0	0	0	0	1	1	0	0	0	0	0	1	0	0	0	0	0	0	0	0	0	0	0	1	1	0	0	2	2	1	0	0	6	1	2	1
1081	2	13	0	1	1	1	1	0	0	0	2	0	1	0	0	0	0	0	3	0	0	0	0	0	0	0	0	0	0	0	0	0	0	0	0	1	1	0	0	0	4	0	0	0	0	6	0	0	0
1082	2	13	0	1	1	1	3	0	0	0	2	2	3	0	0	1	0	2	1	0	1	1	0	0	2	0	0	1	0	0	0	0	0	0	1	1	2	0	0	0	1	1	0	0	0	9	0	1	4
1083	2	14	1	1	1	1	2	1	1	1	1	0	0	0	0	0	0	0	1	0	1	0	0	0	1	1	1	0	0	0	0	0	0	0	0	1	2	0	0	0	0	0	0	1	0	5	1	2	2
1084	2	14	1	1	1	1	1	0	0	0	0	0	1	0	0	0	0	0	0	1	0	0	0	0	0	0	0	0	0	0	0	0	0	0	0	1	3	0	0	0	0	0	0	0	0	5	1	0	0
1085	2	12	0	1	1	1	0	0	0	0	0	0	0	0	0	0	0	0	0	0	0	0	0	0	0	0	0	0	0	0	0	0	0	0	0	1	0	0	0	0	0	0	0	0	0	0	0	0	0
1086	2	13	0	1	1	1	1	1	0	1	0	1	0	0	0	0	1	1	0	0	0	0	0	0	0	0	1	0	0	0	0	0	0	0	0	0	1	1	1	0	0	0	0	0	0	2	2	1	0
1087	2	13	0	1	1	1	2	1	0	2	1	0	2	0	0	1	0	2	2	1	1	1	0	0	1	0	2	2	1	0	0	0	0	0	2	0	3	1	0	0	2	0	0	1	0	9	4	1	4
1088	2	13	1	1	1	1	1	0	0	0	2	1	0	0	0	0	0	1	1	0	0	0	0	0	2	0	1	0	0	0	2	1	0	0	1	4	2	0	0	0	0	0	0	1	0	4	0	1	3
1089	2	13	0	1	1	1	2	2	1	1	0	0	1	1	0	1	0	1	2	2	0	2	0	0	1	1	0	0	0	0	0	1	2	0	1	1	2	2	0	0	1	0	0	0	1	9	7	1	2
1090	2	14	0	1	1	1	4	1	2	1	1	0	2	1	0	0	0	0	2	1	1	1	0	0	2	1	1	0	3	0	1	1	2	1	1	1	4	1	0	3	2	1	0	0	0	14	8	3	4
1091	2	14	1	1	1	1	1	0	0	0	1	1	0	1	0	0	0	0	0	0	0	0	1	0	0	0	0	0	0	0	0	2	2	1	0	0	0	0	0	0	0	0	0	0	3	3	2	0	0
1092	2	13	1	1	1	1	1	0	0	0	2	0	3	0	0	0	0	0	1	0	0	0	0	0	1	0	0	0	0	0	0	0	1	0	0	2	2	0	0	0	0	0	0	0	1	8	0	0	1
1093	2	12	1	1	1	1	1	0	0	0	0	0	1	0	0	0	0	0	0	0	0	0	0	0	0	0	0	0	0	0	0	0	0	0	0	1	0	0	0	0	0	0	0	1	0	2	0	1	0
1094	2	14	1	1	1	1	1	0	0	1	0	0	4	2	0	0	0	0	0	0	0	0	0	0	1	0	0	0	0	0	1	0	1	0	0	0	1	2	0	1	1	1	0	0	0	7	4	1	1
1095	2	13	1	1	1	1	1	2	0	0	0	1	1	0	0	0	0	1	2	0	0	0	0	0	1	0	0	0	1	0	0	0	0	0	0	2	4	1	0	0	1	0	0	0	0	8	4	0	1
1096	2	14	0	1	1	1	2	1	0	0	1	1	1	0	0	0	0	2	2	0	1	1	0	0	1	1	1	1	0	0	0	0	1	0	0	2	4	0	0	1	2	0	0	1	1	10	1	1	2
1097	2	14	1	1	1	1	1	0	0	4	2	0	4	0	0	2	0	1	0	0	1	1	0	1	0	0	0	2	0	0	0	0	0	0	4	1	4	2	1	3	0	3	0	0	0	9	3	4	5
1098	2	13	0	1	1	1	2	0	1	2	2	4	4	4	4	4	0	0	1	1	1	2	1	0	1	4	1	1	1	0	0	0	1	1	0	0	2	4	2	0	2	0	0	1	1	10	11	8	2
1099	2	14	1	1	1	1	2	0	0	2	2	1	2	0	0	0	0	1	1	1	0	0	0	0	0	1	0	2	0	0	0	1	1	0	1	2	0	0	0	1	1	0	0	1	0	6	1	1	1
1100	2	14	0	1	1	1	0	0	0	1	4	0	1	0	0	0	0	0	2	0	4	2	0	0	4	1	0	1	0	0	4	2	2	0	0	4	4	1	0	1	4	0	0	4	4	9	1	4	8
1101	2	15	1	1	1	1	1	3	2	4	2	2	3	1	2	3	0	1	4	2	3	1	0	3	3	2	1	3	2	2	2	1	4	2	2	4	4	2	1	4	3	1	4	1	2	16	15	7	10
1102	2	14	1	1	1	1	2	0	0	0	0	0	1	0	0	0	0	0	1	0	0	0	0	0	0	0	0	1	0	0	0	0	0	0	0	0	2	0	0	0	0	0	0	0	0	6	0	0	0
1103	2	15	0	1	1	1	1	1	0	3	1	0	0	0	3	3	1	1	1	2	0	1	0	1	0	2	0	1	1	0	1	0	0	0	0	1	4	1	0	4	0	0	1	0	1	6	6	3	0
1104	2	13	0	1	1	1	1	0	0	1	1	1	2	0	1	0	0	1	0	0	1	1	0	0	0	2	1	1	1	0	0	1	1	0	1	2	3	2	0	0	0	0	0	0	0	7	3	1	2
1105	2	14	0	1	1	1	3	2	1	1	2	2	3	1	0	1	2	2	3	2	2	1	2	2	3	1	1	2	3	0	2	1	1	1	0	3	4	3	0	0	1	1	1	3	3	14	14	5	5
1106	2	14	1	1	1	1	1	0	2	1	1	1	0	0	0	0	0	0	0	1	0	0	0	1	2	1	1	1	0	0	0	0	0	0	1	2	2	1	0	0	1	2	0	1	0	3	3	5	3
1107	2	14	0	1	1	1	1	0	0	0	3	0	4	0	0	1	1	0	0	0	0	1	1	0	0	0	0	2	0	0	0	0	0	0	0	2	4	0	0	0	0	0	0	1	0	9	0	1	0
1108	2	14	1	1	1	1	2	1	0	1	0	0	2	0	0	0	0	1	2	2	0	0	0	1	1	1	1	1	1	0	0	0	1	1	0	1	3	1	0	0	1	0	0	0	0	10	7	0	1
1109	2	14	1	1	1	1	1	1	1	2	1	1	1	2	1	1	0	2	2	0	1	1	0	0	1	1	1	2	0	0	0	0	1	0	0	2	2	1	0	0	3	1	0	0	0	7	4	3	2
1110	2	14	1	1	1	1	1	4	1	0	1	0	2	0	0	1	0	0	2	4	1	0	0	1	0	1	2	2	1	0	0	0	2	1	0	2	2	0	2	2	3	1	0	0	0	9	11	4	1
1111	2	14	1	1	1	1	1	0	1	0	1	1	1	0	0	0	0	0	0	0	0	0	0	0	0	0	2	1	0	1	0	0	0	0	1	2	2	0	1	0	0	0	0	0	1	4	0	2	2
1112	2	14	1	1	1	1	4	1	4	4	0	4	4	2	4	3	0	1	4	1	3	3	0	3	3	3	2	2	0	2	0	3	1	2	2	4	0	0	1	0	1	0	2	0	2	13	9	9	10
1113	2	14	1	1	1	1	1	0	0	1	1	2	1	1	0	1	0	1	2	0	0	0	0	0	1	1	1	1	0	0	0	0	0	0	0	2	1	1	0	0	0	1	0	1	2	5	2	2	1
1114	2	14	0	0	1	1	1	1	2	0	4	3	4	1	2	1	2	1	0	2	3	2	3	1	1	2	3	3	4	2	3	4	1	1	2	3	0	3	2	0	3	3	2	3	0	6	13	12	8
1115	2	14	0	1	1	1	3	0	1	0	0	0	0	0	0	0	0	1	2	0	1	1	0	0	1	0	0	1	0	0	4	0	0	0	2	4	4	1	0	1	4	0	0	1	3	9	1	2	4
1116	2	15	1	1	1	1	2	0	4	1	3	1	1	0	2	2	0	2	3	3	0	1	0	0	0	1	1	3	1	1	1	0	1	0	0	4	2	0	1	0	4	0	0	0	1	9	4	7	1
1117	2	14	1	1	1	1	1	1	1	1	3	1	4	2	0	1	0	1	2	3	1	1	1	0	1	1	1	1	0	1	2	0	1	0	1	2	4	1	0	0	1	1	1	0	0	12	7	2	4
1118	2	14	1	1	1	1	1	1	2	2	1	0	2	1	0	1	1	2	2	1	2	2	2	1	1	1	1	2	1	1	1	0	1	1	1	2	2	1	0	1	2	1	2	1	1	8	7	4	5
1119	2	14	0	1	1	1	2	2	2	2	1	3	2	3	1	1	2	3	2	4	2	2	2	4	2	3	2	2	4	2	1	2	2	4	2	2	3	4	0	2	2	1	1	2	3	11	25	6	8
1120	2	14	0	1	1	1	0	1	0	0	0	0	2	0	0	0	0	0	1	0	0	0	0	1	0	0	0	0	0	0	0	0	0	0	0	1	1	0	0	0	0	0	0	0	0	4	2	0	0
1121	2	14	0	1	1	1	3	0	0	1	1	0	4	2	0	0	0	1	1	1	1	0	0	0	1	1	1	0	2	0	3	0	1	1	1	1	4	1	0	3	1	0	0	0	0	13	7	0	3
1122	2	15	1	1	1	1	2	0	0	1	1	0	1	0	0	0	0	1	0	0	0	0	0	0	1	0	1	2	0	0	0	0	0	0	0	2	1	0	0	1	1	0	0	0	0	4	0	0	1
1123	2	15	1	0	1	1	1	1	0	1	2	4	0	0	0	0	0	1	2	1	0	0	0	1	2	1	0	2	1	0	0	0	0	0	1	2	3	1	0	2	1	0	0	0	0	6	5	0	3
1124	2	14	0	1	1	1	1	0	0	1	1	1	2	0	1	0	0	1	0	0	1	1	0	0	0	2	1	1	0	0	0	0	1	0	0	2	1	1	0	0	0	0	0	0	1	5	1	1	1
1125	2	14	1	1	1	1	1	0	0	1	1	1	2	0	0	0	0	0	0	1	0	1	0	1	0	0	1	1	0	0	0	0	0	0	0	1	2	0	0	0	0	0	0	0	1	5	2	0	0
1126	2	14	1	1	1	1	2	0	2	1	0	0	1	0	1	1	0	0	0	1	1	0	0	1	0	0	0	1	1	3	0	3	0	1	1	0	2	1	2	1	3	2	0	1	0	5	5	8	5
1127	2	14	0	1	1	1	2	0	0	1	0	3	2	0	0	0	0	4	1	0	1	1	0	0	0	3	1	2	0	0	0	0	1	2	1	0	2	3	0	1	3	0	0	0	0	8	5	0	2
1128	2	13	0	1	1	1	0	0	0	1	0	1	0	2	0	0	0	2	0	2	0	0	0	0	1	1	0	1	0	0	0	0	1	0	1	0	1	1	0	0	0	0	0	0	1	2	5	0	2
1129	2	14	0	1	1	1	0	0	0	0	0	0	2	0	0	0	0	1	0	0	1	0	1	0	0	4	0	2	2	4	0	4	2	0	2	4	4	4	3	0	0	0	0	1	1	8	6	4	7
1130	2	14	0	1	1	1	2	1	1	3	2	1	2	1	0	1	0	1	1	0	1	1	0	1	1	2	1	2	1	1	1	0	3	1	2	4	4	1	0	1	1	0	0	0	0	12	6	1	5
1131	2	14	0	1	1	1	4	0	0	0	0	0	2	2	0	0	0	3	4	0	0	0	0	4	1	2	2	2	2	1	1	0	0	4	1	1	0	0	0	0	0	0	0	0	0	10	12	0	3
1132	2	14	1	1	1	1	1	2	1	1	2	2	2	2	2	3	3	3	3	3	2	2	2	2	2	3	2	2	2	2	3	3	3	3	2	2	3	2	3	3	3	2	2	2	1	12	16	10	8
1133	2	15	1	1	1	1	2	0	0	0	1	1	2	1	2	1	1	2	3	1	1	0	0	0	2	1	1	1	0	2	4	0	1	0	0	1	3	1	0	1	1	0	0	0	0	11	3	2	5
1134	2	14	0	1	1	1	0	1	4	2	1	1	3	4	4	3	4	4	4	3	4	2	4	2	0	0	1	2	2	4	0	1	2	4	4	4	4	2	2	4	4	4	4	4	1	13	18	18	12
1135	2	14	1	1	1	1	2	1	1	4	4	2	3	2	2	0	0	1	2	3	1	4	2	2	4	3	3	4	0	1	0	0	4	2	3	4	4	4	0	1	0	4	1	1	2	15	14	8	9
1136	2	13	1	1	1	1	1	0	0	0	0	0	0	0	0	0	0	0	1	0	0	0	0	0	0	0	0	0	0	0	0	0	0	0	0	1	1	0	0	0	1	0	0	0	0	3	0	0	0
1137	2	14	1	1	1	1	1	0	0	2	2	0	1	0	0	1	0	1	1	0	1	0	0	0	2	0	1	1	1	0	0	0	0	0	1	2	1	1	0	1	0	0	0	0	0	4	2	0	4
1138	2	15	0	1	1	1	0	4	1	1	4	1	4	2	0	0	4	4	4	1	1	1	4	4	1	2	3	4	4	3	4	3	2	3	4	4	4	2	0	0	0	2	3	2	2	14	20	5	9
1139	2	14	0	1	1	1	2	2	4	2	3	2	2	2	0	1	0	2	1	2	1	1	0	0	1	2	2	1	1	2	1	1	1	0	1	2	3	1	3	1	2	1	1	1	1	9	8	9	5
1140	2	13	1	1	1	1	2	2	1	1	2	1	3	0	1	1	0	2	2	3	1	1	1	1	2	1	1	1	0	0	0	1	1	1	1	1	2	1	0	1	1	1	0	0	1	10	8	3	4
1141	2	15	0	1	1	1	0	1	0	0	1	1	2	1	0	0	1	1	1	4	1	1	1	1	1	0	1	2	1	0	0	1	2	1	1	1	4	2	0	1	1	0	0	0	0	9	11	0	3
1142	2	14	0	1	1	1	2	0	0	0	0	0	0	0	0	0	0	1	2	0	0	0	0	0	2	0	1	1	1	0	0	0	0	0	3	3	2	0	0	1	0	0	0	1	0	6	1	1	5
1143	2	14	0	1	1	1	2	0	1	2	0	1	1	0	0	2	0	0	1	1	0	1	0	0	1	0	0	2	0	1	0	0	1	2	0	0	1	3	0	0	1	2	1	0	0	6	6	3	2
1144	2	13	0	1	1	1	2	1	0	1	1	1	1	0	0	0	0	1	2	0	0	1	0	1	1	1	1	1	1	0	0	0	0	0	0	4	2	2	0	0	1	1	0	0	1	7	5	1	1
1145	2	14	0	1	1	1	0	2	0	1	0	0	1	1	1	0	0	0	0	0	1	0	0	1	0	0	1	0	1	0	0	0	0	1	1	1	0	1	0	0	0	0	0	0	4	1	7	1	2
1146	2	14	0	1	1	0	2	0	0	2	0	2	2	0	0	1	0	0	2	1	0	1	1	0	1	1	2	2	0	0	0	1	1	0	0	2	4	2	0	0	0	1	2	0	1	11	3	1	1
1147	2	15	1	1	1	1	1	0	0	0	1	0	2	0	0	0	0	1	0	0	0	0	0	0	1	1	0	0	0	0	0	0	1	0	0	0	2	1	0	2	2	0	0	0	1	6	1	0	1
1148	2	14	1	1	1	1	0	1	1	3	1	1	3	4	4	2	0	0	2	2	2	1	0	0	0	1	0	2	3	0	0	0	1	2	0	0	2	4	1	0	3	0	0	1	0	8	16	7	2
1149	2	14	1	0	1	1	1	0	0	1	3	1	1	1	0	1	2	1	2	3	0	0	1	0	0	0	1	1	1	0	0	0	3	0	0	1	2	0	0	1	2	0	0	0	0	9	5	0	0
1150	2	14	0	1	1	1	2	0	0	1	1	1	3	0	1	1	0	0	2	0	1	1	0	0	1	1	1	0	0	1	1	1	0	0	1	2	1	0	1	0	1	1	1	0	0	8	0	3	4
1151	2	15	1	1	1	1	3	1	0	2	0	2	1	0	0	0	1	1	0	1	0	1	0	1	3	0	1	1	0	0	0	0	0	0	0	0	0	0	0	0	2	0	0	0	0	4	3	0	3
1152	2	14	1	1	1	1	2	0	0	1	1	2	2	0	0	0	0	2	1	1	0	1	0	1	0	1	0	0	0	0	0	0	0	1	0	2	3	0	0	1	1	0	1	1	1	8	3	1	0
1153	2	14	1	1	1	1	0	2	0	1	4	4	4	1	2	1	4	3	0	1	1	1	0	2	2	1	0	4	1	1	1	0	4	1	4	4	0	1	0	0	4	0	0	0	2	8	9	2	8
1154	2	14	0	1	1	1	0	0	0	1	0	4	1	0	1	4	0	4	2	0	1	0	0	0	1	1	0	0	0	0	0	0	4	0	0	0	4	2	0	0	4	0	1	2	0	11	2	3	2
1155	2	15	1	1	1	1	0	0	0	1	1	0	0	0	0	0	0	1	1	1	0	0	0	0	0	0	1	1	0	0	1	0	1	0	1	1	2	0	0	0	1	0	0	0	0	4	1	0	1
1156	2	14	0	1	1	0	2	3	0	0	0	1	2	2	0	0	0	1	2	0	1	0	1	1	1	2	1	1	1	0	1	0	1	0	1	1	2	1	0	2	0	0	1	0	0	9	8	0	3
1157	2	13	1	1	1	1	0	0	0	2	1	1	1	1	0	0	0	1	0	1	0	1	1	1	0	0	0	0	0	2	1	1	0	1	0	0	0	0	0	0	0	0	0	0	0	1	4	0	2
1158	2	14	0	1	1	1	1	0	0	0	2	1	2	1	0	0	0	1	1	0	0	0	0	0	0	1	1	0	0	0	1	0	0	0	0	2	1	0	1	1	0	0	0	0	0	5	1	1	0
1159	2	15	0	1	1	1	2	0	0	1	1	1	0	0	0	0	0	1	1	0	0	0	0	0	1	0	0	1	1	0	0	0	0	0	1	0	1	1	0	0	1	0	0	0	1	4	2	0	2
1160	2	15	0	1	1	1	2	0	0	2	0	2	0	0	0	0	1	2	1	0	0	0	0	0	0	0	0	1	0	0	0	0	0	0	0	1	2	0	0	0	1	0	0	0	0	5	0	0	0
1161	2	15	1	1	1	1	1	0	2	0	0	1	1	0	0	0	0	0	0	0	1	0	0	0	2	0	0	1	0	2	0	0	0	0	2	2	1	0	0	0	2	1	0	0	1	3	0	3	7
1162	2	13	1	1	1	1	2	0	0	1	2	0	2	0	0	0	0	0	1	0	1	0	0	0	1	0	0	0	0	0	0	0	0	0	0	1	0		0	0	1	0	0	0	0	5		0	2
1163	2	13	1	1	1	1	2	0	0	1	2	1	1	0	1	0	0	1	1	0	0	0	0	0	0	0	0	1	0	0	0	0	0	0	1	1	2	0	0	0	1	0	0	0	4	6	0	1	1
1164	2	15	1	1	1	1	0	0	0	0	0	1	1	0	0	0	0	1	1	1	0	0	0	0	0	0	0	0	0	0	0	0	0	0	1	1	0	0	0	1	0	0	0	1	0	2	1	1	1
1165	2	15	1	1	1	1	4	0	0	1	0	4	4	0	0	0	0	2	3	0	1	1	0	0	0	0	2	0	0	1	0	1	0	1	2	4	0	2	0	2	3	0	0	0	1	11	3	0	4
1166	2	15	0	1	1	0	2	0	1	3	2	1	0	0	4	1	4	1	3	2	1	0	1	1	4	2	1	1	0	2	4	0	2	0	2	1	4	1	0	4	3	1	0	0	0	11	4	6	9
1167	2	15	1	1	1	1	1	0	0	1	0	0	0	0	0	0	0	1	1	0	0	1	0	0	1	0	0	0	0	0	0	0	0	0	0	1	2	0	0	0	1	0	1	0	0	4	0	0	1
1168	2	13	0	1	1	1	2	2	0	0	1	1	3	0	0	0	0	0	1	1	0	1	0	0	1	0	1	1	1	1	0	1	0	0	1	1	0	0	0	1	0	0	0	0	3	6	4	0	3
1169	2	15	1	1	1	1	2	0	0	2	1	1	3	0	0	0	0	0	1	0	0	0	0	0	1	0	0	1	0	0	1	0	0	0	0	2	2	4	0	0	0	1	0	0	0	8	4	1	1
1170	2	13	1	1	1	1	1	0	1	2	2	2	1	0	0	0	0	1	1	0	0	1	0	1	1	1	0	0	0	0	0	0	0	0	1	0	1	0	0	0	0	0	1	0	0	4	1	1	2
1171	2	16	0	1	1	1	2	1	1	1	1	0	0	0	1	0	0	0	0	0	1	1	0	0	2	1	0	1	0	0	1	1	1	0	0	1	1	1	0	1	1	1	0	2	0	4	2	5	3
1172	2	12	0	1	1	1	1	2	1	4	2	1	1	1	1	2	0	1	1	1	1	1	1	1	1	3	1	3	1	0	0	4	1	1	1	1	1	1	1	1	1	1	1	1	1	5	8	5	3
1173	2	15	0	1	1	1	2	1	0	1	2	1	2	0	1	0	4	2	1	1	2	0	3	4	2	1	1	2	0	0	3	2	0	0	0	2	2	0	0	0	1	0	0	3	2	7	6	4	4
1174	2	14	1	1	1	1	2	0	0	1	1	0	0	0	0	0	0	1	1	0	0	0	0	0	0	0	0	1	0	0	1	0	0	0	1	1	1	0	0	1	0	0	0	0	0	4	0	0	1
1175	2	14	1	1	1	1	2	0	0	1	2	0	0	0	0	0	0	1	1	0	0	0	0	0	0	0	1	0	0	2	0	0	0	0	1	2	4	0	1	1	2	1	0	1	4	7	0	3	3
1176	2	15	0	1	1	1	2	1	0	1	1	0	1	0	0	0	0	0	1	0	0	0	0	0	1	1	1	0	0	0	0	0	1	0	0	1	1	0	0	1	0	0	0	0	0	6	1	0	1
1177	2	14	1	1	1	1	1	0	0	2	1	0	1	0	0	0	0	2	2	1	0	1	0	0	1	0	0	2	1	0	0	0	0	0	1	1	2	1	0	2	2	0	1	1	0	6	3	1	2
1178	2	15	0	1	1	1	1	0	1	1	2	2	3	0	0	0	0	0	0	0	0	0	0	0	0	2	1	1	1	0	0	0	0	0	0	0	2	0	2	0	0	0	0	0	0	6	1	3	0
1179	2	15	0	1	1	1	1	0	0	0	1	0	2	0	0	0	0	0	0	0	0	0	0	0	0	0	0	0	0	0	0	0	0	0	1	1	2	0	0	0	0	0	0	0	0	5	0	0	1
1180	2	14	1	1	1	1	1	0	0	1	0	1	1	1	0	1	0	1	1	1	1	1	0	0	1	1	0	1	0	0	1	0	1	0	0	2	1	1	0	0	1	1	0	0	1	5	3	1	2
1181	2	14	0	1	1	1	2	2	0	0	0	1	1	0	0	1	0	1	2	2	1	1	0	1	3	0	0	1	0	0	0	0	1	0	1	0	1	0	0	1	0	0	0	1	1	7	5	1	5
1182	2	15	1	1	1	1	1	3	3	2	1	1	1	2	3	2	0	1	2	2	0	1	1	1	0	2	1	2	1	0	1	1	2	0	0	1	1	0	1	0	0	1	1	0	0	7	9	8	0
1183	2	14	1	1	1	1	1	0	0	2	0	1	1	0	0	0	0	0	0	0	0	1	0	1	0	0	0	0	0	0	0	0	1	0	1	1	1	0	0	0	0	1	0	0	0	4	1	1	1
1184	2	15	0	1	1	1	1	3	0	4	3	0	4	0	0	0	0	0	0	0	2	3	0	0	0	1	0	0	4	0	0	0	4	0	0	3	4	0	0	0	0	0	0	0	0	13	7	0	2
1185	2	14	0	1	1	1	1	0	0	2	1	1	4	0	0	1	0	2	1	0	1	1	0	0	1	2	0	1	0	0	0	1	2	0	1	2	2	1	0	1	2	0	0	0	0	10	1	0	3
1186	2	14	1	1	1	1	1	0	0	1	0	0	2	0	0	1	0	1	2	2	0	0	0	0	0	0	0	0	0	0	1	0	2	0	0	1	1	0	0	1	2	0	0	1	0	8	2	1	0
1187	2	14	0	1	1	1	1	0	1	2	2	1	3	0	0	0	0	1	0	0	1	0	0	1	3	1	0	1	0	0	0	0	0	0	0	2	0	1	0	1	2	0	0	0	0	4	2	1	4
1188	2	13	0	1	1	1	1	0	0	1	1	1	1	0	0	0	0	1	1	0	0	1	0	0	0	0	0	0	0	0	0	0	0	0	1	1	1	1	0	0	0	0	0	1	0	4	1	1	1
1189	2	14	0	1	1	1	1	0	0	1	1	0	2	0	0	0	0	1	1	0	0	1	0	0	0	1	1	1	0	1	0	0	1	0	3	4	2	0	0	0	1	1	0	0	0	7	0	1	4
1190	2	14	0	1	1	1	1	0	0	1	0	0	0	0	0	0	0	1	0	0	0	0	0	0	1	0	1	0	0	0	0	0	0	1	1	0	0	0	0	1	0	0	0	1	0	1	1	1	2
1191	2	13	1	1	1	1	0	0	0	0	0	0	0	0	0	0	0	0	0	0	0	0	0	0	0	0	0	0	0	0	0	0	0	0	0	1	1	0	0	0	0	0	0	0	0	1	0	0	0
1192	2	15	1	1	1	1	1	2	2	0	2	2	1	0	0	0	0	1	0	0	0	0	0	0	1	0	1	0	0	0	0	0	0	0	1	2	2	0	0	1	0	0	0	0	0	4	2	2	2
1193	2	14	1	1	1	1	3	0	0	1	2	2	2	1	0	1	0	4	3	1	1	1	0	0	1	1	0	0	0	0	0	0	1	0	1	1	4	2	0	1	4	1	0	1	0	13	4	2	3
1194	2	14	0	1	1	1	0	0	0	0	0	0	1	0	0	0	0	0	0	0	0	0	0	0	0	0	0	0	0	0	0	0	0	0	0	1	0	0	0	0	0	0	0	0	0	1	0	0	0
1195	2	15	0	1	1	1	2	0	2	1	0	0	1	0	0	0	0	2	1	0	0	0	0	0	1	1	2	1	0	1	1	1	1	0	1	1	1	1	0	1	0	0	0	1	3	6	1	3	3
1196	2	13	0	1	1	1	0	1	0	1	1	0	2	0	0	1	1	1	0	0	0	1	0	1	1	0	2	2	0	0	0	0	2	1	1	3	3	0	1	0	0	0	0	0	0	7	3	1	2
1197	2	13	1	1	1	1	0	0	0	1	1	0	1	0	0	0	0	1	0	0	0	0	1	0	0	0	0	1	0	0	0	0	0	0	1	1	1	0	0	1	0	0	0	0	0	2	0	0	1
1198	2	14	1	1	1	1	0	0	1	1	0	2	2	0	0	0	0	1	0	0	1	2	0	0	0	1	0	1	0	0	1	0	0	0	0	0	1	0	0	0	1	0	0	0	0	3	0	1	1
1199	2	14	0	1	1	1	2	0	1	2	1	1	1	0	3	1	0	1	1	0	0	1	0	1	1	1	1	1	1	0	0	0	0	1	1	2	1	1	0	1	1	0	0	1	1	5	4	5	2
1200	2	14	0	1	1	1	1	1	0	0	0	0	2	0	0	0	0	1	2	0	0	0	0	0	0	0	0	0	0	0	0	0	0	0	0	1	1	2	0	0	1	0	0	0	0	6	3	0	0
1201	2	14	1	1	1	1	0	0	0	2	1	0	2	0	0	0	0	0	1	0	0	0	0	1	1	1	0	1	0	0	1	0	1	0	1	2	1	0	0	0	1	0	0	1	1	5	1	1	2
1202	2	13	1	1	1	1	1	2	1	1	2	2	2	3	1	0	1	0	4	3	0	0	0	2	2	0	1	1	1	1	1	0	2	2	1	2	4	3	0	0	3	0	0	0	0	13	16	2	4
1203	2	14	1	1	1	1	2	0	0	0	1	1	1	0	0	0	0	1	2	0	0	1	0	0	1	1	1	2	1	0	0	1	0	0	0	1	2	1	0	0	1	0	1	0	3	7	2	0	1
1204	2	15	0	1	1	1	1	0	0	1	1	1	1	0	0	0	0	1	1	0	1	1	0	0	1	1	0	1	0	0	1	0	0	0	1	2	1	1	1	0	2	1	0	0	0	4	1	2	3
1205	2	14	1	1	1	1	2	2	0	0	1	1	2	2	0	0	0	1	1	1	1	0	0	1	1	0	1	1	1	0	0	0	0	1	0	2	2	1	0	0	0	0	0	0	0	7	9	0	2
1206	2	14	0	1	1	1	1	1	1	0	1	1	1	0	2	0	0	1	1	0	1	0	0	0	0	1	0	0	0	0	1	0	0	0	1	1	0	0	1	1	0	0	0	0	0	3	1	4	2
1207	2	14	0	1	1	1	1	0	0	0	1	0	0	0	0	0	0	0	0	0	0	0	0	0	0	0	2	1	0	0	0	0	1	0	1	1	1	1	0	0	0	0	0	0	0	3	1	0	1
1208	2	14	1	1	1	1	1	0	0	0	1	2	3	0	0	0	0	2	2	1	1	0	0	1	2	1	1	1	0	0	1	0	0	0	0	1	0	0	0	0	1	1	0	1	1	6	2	2	3
1209	2	13	1	1	1	1	2	2	1	1	1	1	2	0	0	0	0	1	1	1	0	0	0	0	0	0	0	0	0	0	0	0	0	0	1	2	1	0	0	0	2	0	0	0	0	6	3	1	1
1210	2	14	0	1	1	1	1	1	1	1	0	0	1	0	0	1	0	1	0	0	1	1	0	0	1	0	0	1	0	0	0	1	0	0	1	1	2	0	0	0	0	0	1	0	0	4	1	1	3
1211	2	14	1	1	1	1	2	0	0	0	0	1	1	0	0	0	0	1	0	0	0	0	0	0	1	0	0	0	0	0	1	0	1	0	1	1	1	0	0	0	3	0	0	1	0	5	0	1	2
1212	2	12	0	1	1	1	1	2	1	3	2	1	2	1	1	3	0	3	3	1	1	1	1	0	0	2	1	2	1	1	0	0	2	0	0	2	4	1	0	3	2	2	0	1	0	12	6	5	2
1213	2	14	1	1	1	1	2	0	0	1	0	1	4	0	0	2	0	2	1	1	1	0	0	0	0	0	0	0	0	0	0	0	1	0	1	2	3	0	0	4	4	1	0	1	0	11	1	2	2
1214	2	13	0	1	1	1	2	0	0	1	0	1	0	0	0	0	0	1	0	0	0	0	0	0	0	0	1	0	0	1	0	0	0	0	0	0	1	0	1	0	0	0	0	0	1	3	0	1	1
1215	2	13	0	1	1	1	0	2	0	0	0	0	2	1	3	0	1	0	0	4	0	0	0	2	0	1	0	1	1	0	0	0	1	3	0	1	2	2	1	0	1	0	0	0	0	5	15	4	0
1216	2	15	0	1	1	1	4	3	1	2	0	0	2	2	0	0	0	1	1	2	1	1	0	2	0	1	1	1	2	0	2	2	2	2	1	2	3	2	1	3	0	0	1	0	0	12	15	2	2
1217	2	15	1	1	1	1	4	1	0	1	2	1	2	2	0	1	0	2	2	2	1	1	0	2	1	1	1	2	1	1	1	0	1	2	1	2	3	0	0	1	2	1	1	0	0	12	10	1	4
1218	2	13	1	1	1	1	3	2	0	0	1	1	3	0	0	0	0	2	1	1	0	0	0	0	1	0	0	0	2	0	0	0	1	0	1	2	4	0	1	1	4	0	0	0	1	12	5	1	2
1219	2	14	1	1	1	1	1	2	0	2	0	1	1	0	0	0	0	1	1	1	1	1	0	1	1	0	0	0	0	0	0	0	0	1	2	2	2	1	0	1	3	1	0	3	0	5	6	4	4
1220	2	14	0	1	1	1	4	2	0	0	1	0	4	4	0	0	0	0	4	4	0	0	0	0	2	3	0	1	0	0	4	0	0	1	0	2	0	2	0	1	4	4	2	0	0	12	13	4	2
1221	2	14	0	1	1	1	2	1	1	1	1	4	4	4	0	4	0	0	3	3	2	1	0	0	2	1	1	0	2	0	4	0	4	1	2	2	1	1	0	1	4	4	1	0	0	14	12	5	6
1222	2	14	1	1	1	1	3	1	0	4	2	4	2	1	1	3	0	3	3	3	1	1	1	1	4	1	0	4	1	4	4	3	4	1	2	4	4	3	1	4	4	4	1	1	1	16	11	7	11
1223	2	14	1	1	1	1	4	4	0	0	4	0	4	4	0	0	4	0	4	4	0	0	4	4	3	4	0	4	4	0	4	0	0	4	0	2	4	4	0	0	4	0	0	0	0	16	28	0	3
1224	2	14	0	1	1	1	0	0	0	1	1	1	0	0	0	1	0	1	2	1	1	1	1	1	1	1	1	1	1	1	1	2	0	0	1	1	1	0	0	1	1	0	1	0	1	3	3	0	4
1225	2	14	0	1	1	1	2	2	1	1	0	0	1	0	0	1	0	0	1	1	0	2	0	1	0	1	0	0	1	0	0	0	2	0	0	2	2	3	0	1	0	2	3	0	0	8	8	3	0
1226	2	14	1	1	1	1	2	4	0	0	0	2	4	0	1	0	2	0	0	0	1	0	0	1	1	4	1	0	1	0	4	4	4	0	0	1	1	4	4	4	0	4	4	4	4	11	10	13	2
1227	2	14	0	1	1	1	0	0	0	0	0	0	0	0	0	0	0	0	0	0	0	0	0	0	0	0	0	0	0	0	0	0	0	0	0	0	0	0	0	0	0	0	0	0	0	0	0	0	0
1228	2	13	1	1	1	1	1	0	0	0	0	1	1	1	0	1	0	1	0	0	1	0	0	0	0	0	0	0	1	0	0	0	1	0	1	1	2	1	0	0	1	0	0	1	0	5	3	1	2
1229	2	14	0	1	1	1	2	0	0	0	1	0	2	0	0	0	0	0	0	0	0	0	0	0	0	0	1	0	0	0	0	0	0	0	0	4	3	0	0	0	0	0	0	0	0	7	0	0	0
1230	2	14	0	1	1	1	2	0	1	2	2	0	4	0	0	1	0	4	0	1	1	0	0	0	0	1	0	1	0	1	1	0	0	0	0	1	4	1	0	1	4	1	0	0	0	10	2	2	2
1231	2	14	1	1	1	1	2	0	0	1	0	0	2	0	0	1	0	1	1	0	0	0	0	0	1	1	1	0	1	0	0	0	1	0	0	1	1	0	0	1	1	0	0	0	1	7	1	0	1
1232	2	13	0	1	1	1	0	0	0	0	1	0	1	0	1	0	0	1	0	0	0	0	0	0	1	1	1	0	0	0	0	1	0	0	0	1	1	0	0	0	1	0	1	0	0	2	0	1	1
1233	2	13	1	1	1	1	0	2	0	0	1	1	1	0	1	0	0	1	2	4	1	0	0	1	1	0	0	1	0	0	0	0	0	2	0	1	2	1	0	0	2	0	0	0	0	5	10	1	2
1234	2	15	0	1	1	1	2	0	0	0	0	0	2	0	0	0	0	1	0	0	0	1	0	0	1	0	0	1	0	0	0	0	1	0	0	0	1	0	0	0	0	0	0	0	0	6	0	0	1
1235	2	14	1	1	1	1	2	3	0	0	0	0	1	0	0	0	0	1	2	4	0	0	0	0	0	0	1	0	0	0	0	0	0	0	0	1	1	0	0	0	1	0	0	0	0	6	7	0	0
1236	2	13	1	1	1	1	0	0	0	0	0	0	0	0	0	0	0	1	0	0	0	0	0	0	1	0	0	1	0	0	0	0	0	0	1	0	0	1	0	0	0	1	0	0	0	0	1	1	2
1237	2	14	1	1	1	1	1	0	0	0	1	0	1	0	0	0	0	0	0	0	0	0	0	0	0	0	0	0	0	0	0	0	0	0	0	2	3	0	0	0	2	0	0	0	0	5	0	0	0
1238	2	14	0	1	1	1	1	0	0	0	0	0	0	0	0	0	0	0	1	1	0	0	0	0	1	0	1	1	1	1	0	0	0	0	0	1	0	1	0	0	0	0	0	0	0	2	3	0	2
1239	2	14	1	1	1	1	4	0	4	4	3	4	2	4	2	1	0	0	4	4	0	2	0	4	2	2	0	0	3	0	0	0	0	0	0	0	4	3	0	1	4	2	0	0	2	14	18	8	2
1240	2	13	1	1	1	1	2	0	0	0	0	1	1	0	1	0	0	1	0	0	0	1	0	0	1	0	1	1	0	0	0	0	0	0	0	2	1	0	0	1	1	0	0	0	0	4	0	1	1
1241	2	13	0	1	1	1	2	2	0	0	2	1	2	1	0	0	0	1	2	2	1	1	0	1	1	1	1	0	3	2	1	1	1	2	1	2	2	2	0	1	0	0	1	1	1	9	13	1	5
1242	2	14	1	1	1	1	2	1	0	1	1	1	0	0	0	0	0	0	1	1	0	1	0	0	0	1	0	0	0	0	0	0	0	0	0	1	1	1	0	0	1	0	0	0	0	4	3	0	0
1243	2	13	1	1	1	1	3	3	0	0	0	0	3	1	0	0	0	2	1	4	2	1	2	2	4	2	0	1	2	0	4	0	1	1	1	2	4	4	0	0	0	2	0	0	0	12	17	2	7
1244	2	14	0	1	1	1	4	1	0	1	0	0	4	0	0	1	0	2	4	0	2	2	0	1	4	0	4	0	0	0	0	0	4	0	2	4	4	2	0	2	4	1	0	0	4	20	4	1	8
1245	2	14	1	1	1	0	4	0	4	1	4	2	2	0	0	0	0	1	2	0	0	1	0	0	1	1	0	1	1	0	3	1	0	0	0	0	4	1	0	0	2	1	0	0	1	12	2	5	1
1246	2	13	1	0	1	1	3	0	0	2	0	2	1	1	1	1	0	2	1	1	0	1	0	1	0	2	1	1	0	0	0	1	0	1	0	1	2	0	0	1	1	0	1	0	0	7	4	1	0
1247	2	13	0	0	1	1	2	0	0	1	1	0	1	0	0	0	0	0	1	0	0	1	0	0	0	1	0	0	0	0	0	0	0	0	2	3	1	0	0	2	0	0	0	0	2	5	0	0	2
1248	2	13	1	0	1	1	1	1	0	1	0	1	1	0	0	1	0	0	1	0	0	1	0	0	1	0	0	1	0	0	0	0	0	0	0	1	1	0	0	1	0	0	0	0	0	4	1	0	1
1249	2	14	0	0	1	1	1	0	0	0	0	0	0	0	0	0	0	0	0	0	0	0	0	0	0	0	2		1	0	0	0	0	0	0	2	1	1	0	0	1	0	0	0	0	2	2	0	0
1250	2	13	1	0	1	1	1	0	0	0	3	1	1	0	2	0	0	1	0	1	1	0	0	0	1	0	0	1	0	0	0	0	0	0	0	1	2	0	0	0	0	0	0	0	1	4	1	2	2
1251	2	14	1	0	1	1	3	2	2	1	1	4	3	1	0	1	0	2	4	3	2	3	0	1	2	2	0	1	2	0	1	0	2	1	1	3	4	1	1	4	4	0	1	3	1	16	11	6	5
1252	2	14	1	0	1	1	2	2	0	0	0	1	1	1	0	0	0	0	2	2	0	0	0	1	0	0	0	1	2	0	0	0	0	1	0	2	2	1	0	1	1	0	0	1	0	7	10	1	0
1253	2	14	0	0	1	1	1	0	0	0	0	1	3	1	0	0	0	2	1	4	1	1	0	1	1	1	0	2	0	0	0	0	1	0	0	1	4	2	0	1	4	0	0	0	0	10	8	0	2
1254	2	15	0	0	1	1	2	2	0	0	3	1	2	0	0	0	0	1	3	0	1	1	0	0	2	1	2	1	1	1	0	1	2	0	0	1	2	0	0	0	1	1	0	0	4	11	3	1	4
1255	2	14	0	0	1	1	0	0	0	0	0	1	1	0	0	0	0	0	0	0	0	0	0	0	0	0	1	1	0	0	1	0	1	0	0	2	2	0	0	0	4	0	0	0	0	4	0	0	0
1256	2	14	1	0	1	1	2	0	0	2	1	1	1	1	0	0	0	0	1	0	0	1	0	0	1	0	1	0	0	0	0	0	0	0	0	1	1	1	0	1	2	0	0	0	1	5	2	0	1
1257	2	13	0	0	1	1	0	1	0	1	0	0	0	1	0	0	0	0	0	1	0	0	0	1	0	0	0	0	1	0	0	0	0	0	0	1	0	1	0	0	1	0	0	0	0	0	6	0	0
1258	2	13	1	0	1	1	2	0	1	1	0	0	1	0	0	0	0	1	2	1	0	0	0	0	0	1	1	1	0	0	0	0	1	0	0	1	2	1	1	0	1	0	0	0	0	8	2	2	0
1259	2	14	0	0	1	1	1	0	0	1	0	0	1	0	0	0	0	2	3	0	0	0	0	0	1	1	0	2	0	0	0	0	0	0	0	1	3	1	0	2	4	2	0	0	1	8	1	2	1
1260	2	17	0	0	1	1	0	0	0	1	0	0	1	0	0	0	0	2	0	0	2	0	0	0	2	0	0	0	0	0	0	0	0	0	0	1	0	0	0	0	0	0	0	0	0	1	0	0	4
1261	2	14	1	0	1	1	1	0	0	2	1	0	1	0	0	0	0	1	1	0	0	0	0	0	0	0	0	1	0	0	0	0	0	0	0	2	1	0	0	0	1	0	0	0	0	4	0	0	0
1262	2	13	0	0	1	1	1	0	1	2	0	1	1	0	0	0	0	0	0	0	0	1	0	0	0	0	0	2	0	0	0	0	0	0	0	2	0	0	0	0	2	0	0	0	0	2	0	1	0
1263	2	13	0	0	1	0	2	2	4	1	1	1	2	0	0	0	2	1	1	3	1	1	2	2	0	0	1	1	1	1	1	0	1	1	0	4	3	1	3	2	1	1	2	0	1	9	10	8	2
1264	2	14	0	0	1	1	1	0	0	0	1	0	2	0	0	0	0	1	0	0	0	1	0	0	1	0	0	1	0	0	0	0	0	0	0	1	3	0	0	1	0	0	0	1	0	6	0	1	1
1265	2	14	1	0	1	0	2	0	3	1	1	1	1	0	0	1	1	1	2	1	0	2	0	1	2	1	3	1	1	1	2	1	1	0	0	3	1	1	0	1	1	1	1	0	0	7	4	4	3
1266	2	15	0	0	1	1	3	0	1	1	1	1	2	0	0	0	0	1	3	0	0	1	0	0	0	1	1	0	0	0	2	0	3	0	1	2	4	0	0	3	4	1	1	0	0	15	0	2	1
1267	2	14	1	0	1	1	2	2	0	3	1	1	3	2	0	2	0	1	3	1	2	3	1	1	1	1	1	1	0	0	2	1	1	0	0	2	3	1	0	1	1	0	0	0	1	12	7	0	3
1268	2	13	0	0	1	1	2	0	1	0	1	0	0	1	0	0	2	0	1	0	0	0	0	0	1	1	1	0	0	0	0	0	0	0	1	1	3	0	0	0	0	1	0	0	0	6	1	2	2
1269	2	14	0	0	1	1	4	0	0	1	0	1	1	0	0	1	0	1	2	1	1	1	0	1	2	0	1	0	1	1	1	0	1	1	0	3	0	0	2	2	2	0	1	0	1	8	4	2	4
1270	2	13	1	0	1	1	3	0	0	0	1	0	2	0	0	0	1	0	0	0	0	1	0	0	0	1	1	1	0	0	0	0	0	0	0	1	2	1	0	0	0	0	0	1	0	7	1	1	0
1271	2	14	0	0	1	1	2	1	0	2	0	1	2	1	0	1	1	2	2	1	2	1	1	1	1	1	1	2	1	3	3	2	1	0	1	2	2	1	1	1	1	1	1	0	1	9	6	2	7
1272	2	14	0	0	1	1	1	0	0	1	1	0	1	0	0	0	0	1	1	0	1	0	0	0	0	0	1	0	0	0	0	0	0	0	0	2	0	0	0	0	0	0	0	0	0	3	0	0	1
1273	2	15	0	0	1	1	1	0	0	0	0	2	4	3	0	2	0	3	0	4	1	0	0	0	3	3	2	0	0	0	0	0	1	0	0	1	0	1	0	2	4	0	0	3	0	6	8	3	4
1274	2	13	0	0	1	1	2	3	0	1	0	2	3	0	0	0	0	0	1	0	0	1	0	0	0	0	0	0	0	0	0	1	0	2	0	3	0	0	0	0	0	0	0	0	4	6	5	0	0
1275	2	15	1	0	1	0	0	2	1	1	1	0	3	4	4	4	0	0	2	2	0	0	0	0	2	3	2	1	0	0	2	0	1	1	0	2	3	4	0	1	1	0	1	0	0	9	13	5	2
1276	2	13	0	0	1	1	1	0	0	1	0	1	2	0	0	0	0	1	1	0	1	1	0	0	1	1	0	1	0	0	0	0	1	0	0	1	1	1	0	1	2	0	0	0	0	6	1	0	2
1277	2	14	0	0	1	1	1	0	0	2	1	1	1	2	0	1	0	0	1	2	1	1	0	0	1	1	1	1	1	1	3	0	2	4	1	3	1	0	0	0	2	0	2	1	4	6	9	1	4
1278	2	15	1	0	1	1	1	0	0	1	2	1	1	0	0	1	0	0	1	0	0	1	0	0	1	1	0	0	0	0	1	0	1	0	0	1	2	1	0	0	3	1	0	0	1	6	1	1	1
1279	2	14	1	0	1	1	1	3	4	4	1	4	3	2	3	4	3	0	4	4	4	3	1	0	4	4	0	4	1	3	0	2	4	0	1	0	4	2	4	4	3	0	2	4	0	16	12	15	12
1280	2	13	0	0	1	1	2	0	0	0	1	1	1	0	0	0	1	1	1	1	0	0	0	0	2	1	0	0	0	0	1	0	0	0	1	2	1	0	0	1	2	1	1	1	1	5	1	2	3
1281	2	13	0	0	1	1	1	1	0	0	0	0	1	0	0	0	0	1	1	0	0	1	0	0	0	0	0	1	0	0	0	0	0	0	1	1	0	0	0	0	0	0	0	0	0	3	1	0	1
1282	2	14	1	0	1	1	2	1	1	0	3	1	1	0	0	0	0	2	1	0	0	0	0	0	1	0	0	2	1	2	1	2	0	0	1	3	2	0	0	2	1	0	2	0	0	6	2	1	4
1283	2	14	0	0	1	1	3	2	0	2	1	2	4	1	1	1	1	2	2	1	1	2	0	2	1	1	1	2	1	0	0	0	0	1	0	2	4	0	0	2	1	1	0	0	0	13	8	2	2
1284	2	15	0	1	1	1	0	1	0	0	0	0	0	1	0	0	0	0	0	0	0	0	0	1	0	0	0	0	0	0	0	0	0	0	0	0	0	0	0	0	0	0	0	0	0	0	3	0	0
1285	2	14	0	0	1	1	1	0	0	0	1	1	1	0	0	1	0	1	1	0	0	1	0	0	1	1	1	0	0	0	0	0	0	1	2	2	2	1	0	0	1	1	0	0	0	5	2	1	3
1286	2	14	0	0	1	1	2	0	0	1	2	0	1	0	0	0	0	0	2	0	0	0	1	0	1	2	1	2	0	3	0	1	0	0	0	2	4	0	0	1	3	1	0	0	0	9	0	1	4
1287	2	15	0	0	1	1	3	3	1	0	1	0	3	2	0	0	0	0	1	2	1	0	0	0	4	1	1	1	0	0	0	0	3	2	4	1	2	1	0	0	2	0	0	0	0	12	10	1	9
1288	2	14	0	0	1	1	0	1	0	1	0	0	3	0	0	0	0	2	1	0	0	1	0	0	0	2	2	0	0	0	0	2	2	0	0	2	3	1	0	2	2	0	0	0	0	9	2	0	0
1289	2	13	1	0	1	0	2	1	4	2	1	4	2	0	0	0	0	2	2	2	4	2	0	0	4	2	0	1	1	0	0	0	0	0	1	4	4	1	0	3	4	0	0	4	0	10	5	8	9
1290	2	13	0	0	1	1	2	0	0	1	0	0	1	0	0	1	0	1	2	0	0	1	0	0	1	1	0	1	0	0	1	0	2	0	1	2	4	1	0	3	1	0	0	0	0	11	1	0	2
1291	2	12	0	1	1	1	3	0	1	0	0	2	3	2	0	0	0	1	1	0	4	0	0	0	2	0	1	0	1	2	0	0	1	0	1	0	3	1	0	1	1	0	0	0	2	11	4	1	9
1292	2	13	0	1	1	1	2	0	0	0	1	0	3	0	0	0	0	1	0	0	0	0	0	0	0	0	0	1	0	0	0	0	0	0	0	1	2	0	0	0	1	0	0	0	0	7	0	0	0
1293	2	16	1	1	1	1	1	0	0	1	0	1	2	0	0	1	0	1	1	0	0	1	0	0	0	0	1	0	2	0	0	0	1	0	0	1	2	0	0	0	0	0	0	0	0	7	2	0	0
1294	2	15	1	1	1	1	2	0	0	0	1	1	1	0	0	0	0	1	1	0	0	1	0	0	1	0	0	0	0	0	0	0	0	0	0	0	3	0	0	0	1	0	0	0	0	7	0	0	1
1295	2	14	1	1	1	1	0	1	1	1	2	1	2	1	0	0	0	1	3	4	2	1	0	3	3	2	0	0	2	0	1	0	1	2	1	1	3	1	0	3	2	1	3	3	0	9	14	5	6
1296	2	14	1	1	1	1	1	0	1	0	1	0	0	0	0	0	0	1	1	0	0	0	0	0	1	1	0	0	0	0	0	0	0	0	1	1	0	0	0	0	0	0	0	0	0	2	0	1	2
1297	2	15	0	1	1	1	2	1	0	1	0	0	1	1	0	1	0	1	1	1	0	1	0	0	1	1	1	1	0	1	0	0	1	0	1	1	2	0	0	1	1	0	0	0	0	7	3	0	3
1298	2	14	0	1	1	1	1	0	1	2	0	1	2	0	0	1	1	1	1	2	0	1	3	1	0	2	1	0	0	1	1	0	0	0	0	3	1	1	0	3	0	2	1	1	1	5	4	4	1
1299	2	14	0	1	1	1	1	0	0	0	1	0	1	0	1	0	0	1	1	0	0	0	0	0	0	0	1	0	1	0	1	0	0	0	0	4	2	0	0	0	1	0	0	0	0	5	1	1	0
1300	2	15	0	1	1	1	1	0	1	0	0	0	4	0	0	0	0	2	0	1	4	0	0	0	1	0	0	2	1	0	0	0	0	0	0	1	1	1	1	0	3	0	0	0	1	6	3	2	5
1301	2	15	1	1	1	0	4	0	0	1	1	1	2	0	1	0	0	1	2	0	0	0	0	0	0	0	0	0	1	0	0	0	0	0	1	1	0	0	1	1	1	0	0	0	4	8	1	2	1
1302	2	15	1	1	1	1	0	0	0	1	1	0	0	0	0	0	0	0	0	0	0	0	0	0	0	1	0	0	0	0	0	0	0	0	0	1	1	0	0	0	0	0	0	0	0	1	0	0	0
1303	2	16	0	1	1	1	1	0	0	0	0	0	0	0	0	0	0	1	0	0	0	0	0	0	0	0	0	0	0	0	0	0	1	0	0	1	0	0	0	0	0	2	0	0	0	2	0	2	0
1304	2	13	1	1	1	1	1	0	0	1	0	2	2	0	0	0	0	1	2	1	0	0	0	0	0	1	0	0	0	0	1	0	0	0	1	0	4	0	0	3	0	0	0	0	3	9	1	0	1
1305	2	14	1	1	1	1	1	0	1	0	1	2	1	0	0	1	0	1	2	1	0	0	0	0	1	1	1	0	0	0	1	0	0	0	1	1	2	1	1	3	1	0	0	0	0	6	2	2	2
1306	2	14	1	1	1	1	0	0	1	1	0	0	1	0	0	1	0	0	0	1	1	1	0	0	0	0	0	1	0	0	0	0	0	0	1	2	1	0	0	1	1	0	0	0	1	2	1	1	2
1307	2	15	1	1	1	1	1	1	0	1	1	1	1	0	0	1	0	1	1	0	1	1	0	0	1	1	1	1	0	1	0	1	1	0	1	1	1	0	0	0	1	0	0	1	1	5	1	1	4
1308	2	15	1	1	1	1	1	0	0	0	1	1	1	0	0	0	0	1	1	0	0	1	0	0	1	0	0	0	0	0	0	0	0	0	1	1	1	0	0	0	1	0	0	0	0	4	0	0	2
1309	2	15	1	1	1	1	0	0	1	1	2	1	0	0	0	0	0	2	2	1	0	1	0	0	0	0	0	0	0	0	0	0	0	0	0	1	2	0	0	1	1	0	0	1	0	4	1	2	0
1310	2	14	0	1	1	1	2	3	0	0	4	1	2	0	2	0	1	1	2	0	4	1	0	3	0	2	2	1	0	0	0	0	1	0	0	4	2	1	1	0	0	1	1	2	0	9	7	6	4
1311	2	14	0	1	1	1	0	0	1	0	1	0	1	0	3	0	0	0	0	0	1	0	0	0	0	0	0	0	0	0	0	0	0	0	0	3	0	0	0	0	0	0	0	0	0	1	0	4	1
1312	2	15	0	1	1	1	1	1	0	1	0	1	0	0	0	0	0	1	0	0	0	1	2	0	0	1	0	1	0	0	0	0	0	1	0	1	1	0	0	0	0	0	1	0	2	2	2	0	0
1313	2	14	1	1	1	1	1	0	0	1	0	1	1	0	0	0	0	1	1	0	0	1	0	0	0	0	1	0	0	0	0	0	0	0	0	2	1	1	1	0	1	0	0	0	1	4	1	1	0
1314	2	19	0	1	1	1	2	1	0	1	2	1	1	2	0	0	0	1	0	1	0	1	0	0	0	1	1	0	0	0	1	1	0	0	1	2	0	0	2	1	0	0	0	0	0	3	4	2	1
1315	2	14	0	1	1	1	0	1	1	1	0	2	1	0	0	1	0	3	1	0	3	1	0	0	2	0	0	0	0	0	0	0	0	0	2	2	3	0	0	2	1	0	0	1	0	5	1	2	7
1316	2	14	1	1	1	1	1	0	0	0	1	0	2	2	0	0	0	0	3	1	0	0	0	0	0	1	0	1	1	0	0	0	2	0	0	2	2	0	0	0	2	0	0	1	0	10	4	1	0
1317	2	13	1	1	1	0	1	0	0	0	1	1	2	0	0	1	0	3	2	0	1	1	0	0	0	0	0	1	0	0	0	0	0	0	0	2	1	0	0	1	0	0	0	0	0	6	0	0	1
1318	2	15	0	1	1	1	1	0	0	0	1	0	1	0	0	0	0	1	0	0	0	0	0	0	0	0	0	0	0	0	0	0	0	0	0	0	1	0	0	0	0	0	0	0	0	3	0	0	0
1319	2	14	1	1	1	1	2	2	0	2	2	3	3	1	0	0	0	1	2	1	3	2	0	0	2	1	0	2	1	0	0	0	1	0	1	1	3	2	0	0	2	1	1	2	1	11	7	3	6
1320	2	14	1	1	1	1	0	0	0	0	2	1	1	0	1	0	0	0	1	0	0	0	0	0	1	1	0	0	0	0	0	0	1	0	0	0	1	0	0	0	1	0	0	0	0	4	0	1	1
1321	2	14	0	1	1	1	0	0	0	0	2	3	0	0	0	0	1	4	2	0	0	3	0	0	0	1	0	0	0	0	1	0	2	0	0	0	1	1	0	0	0	0	0	0	0	5	1	0	0
1322	2	14	0	1	1	0	0	0	1	0	0	0	1	0	0	0	1	0	0	0	0	0	0	0	0	0	0	0	0	0	0	0	0	0	0	0	0	0	0	0	0	0	0	0	0	1	0	1	0
1323	2	15	0	1	1	1	1	0	0	4	2	1	4	0	0	2	0	1	2	0	2	1	0	0	0	2	0	0	1	0	0	0	0	0	0	2	2	1	1	2	0	0	2	0	1	9	2	1	2
1324	2	14	1	1	1	1	0	1	0	0	2	1	1	0	0	0	0	1	2	1	1	0	0	1	0	0	0	0	1	0	0	0	2	0	2	2	2	0	0	4	4	0	0	0	0	7	4	0	3
1325	2	14	1	1	1	1	3	0	0	0	0	0	1	0	0	0	0	0	0	0	0	0	0	0	0	0	0	0	0	0	0	0	0	0	0	1	4	0	0	0	0	0	0	0	0	8	0	0	0
1326	2	13	0	1	1	1	2	1	0	1	1	1	2	1	1	0	0	1	1	1	0	0	0	0	0	1	0	0	0	0	0	0	1	1	1	2	2	0	0	1	0	0	0	0	1	8	4	1	1
1327	2	13	0	1	1	1	2	0	0	0	0	1	0	0	0	0	0	0	0	0	0	0	0	0	0	0	0	0	0	0	0	0	0	0	0	1	2	0	0	0	0	0	0	0	0	4	0	0	0
1328	2	13	1	1	1	1	2	2	0	0	0	1	3	1	0	0	0	2	0	1	0	0	0	1	1	0	0	0	0	0	0	0	0	1	0	2	4	1	0	0	1	0	0	0	0	9	7	0	1
1329	2	13	1	1	1	1	0	0	0	0	0	0	1	0	0	0	0	1	0	0	0	0	0	0	1	0	2	1	0	0	0	0	0	0	0	2	2	0	0	0	2	0	0	0	0	3	0	0	1
1330	2	15	0	1	1	1	1	0	0	1	1	0	1	0	0	0	0	0	0	0	0	0	0	0	0	0	0	0	0	0	0	0	0	0	0	1	1	0	0	0	1	0	0	0	0	3	0	0	0
1331	2	14	1	1	1	1	1	0	0	0	0	0	2	0	0	0	0	1	0	0	0	0	0	2	0	0	0	1	0	0	0	0	1	0	0	0	1	0	0	0	2	1	0	0	0	5	2	1	0
1332	2	14	0	1	1	1	1	3	0	0	0	0	1	0	0	0	0	0	0	0	0	0	0	1	0	0	0	0	0	0	0	0	0	0	0	1	1	0	0	0	0	0	0	0	0	3	4	0	0
1333	2	14	0	1	1	1	3	1	0	0	1	0	1	0	0	0	0	1	2	0	0	0	0	0	0	0	1	0	0	0	0	0	0	0	0	1	1	0	0	0	0	0	0	0	4	7	1	0	0
1334	2	13	0	1	1	1	1	0	0	0	0	0	0	0	0	0	0	0	1	0	0	0	0	0	1	1	0	0	0	0	0	1	0	0	0	2	0	0	0	0	1	0	1	1	1	2	0	1	1
1335	2	13	0	1	1	1	1	0	0	0	1	0	2	0	2	0	1	1	0	0	0	0	1	0	0	0	1	1	0	0	0	0	0	0	0	2	1	1	0	0	1	0	0	0	1	4	1	2	0
1336	2	14	1	1	1	1	1	4	0	1	1	1	2	2	0	0	0	1	2	1	0	0	0	0	0	0	0	1	1	0	0	0	0	3	1	2	3	2	0	0	2	0	0	1	0	8	13	1	1
1337	2	13	0	1	1	1	1	1	0	0	2	0	2	0	0	0	0	0	1	0	0	0	0	0	1	0	1	0	0	0	0	0	1	0	2	1	2	0	0	0	1	0	0	1	0	7	1	1	3
1338	2	14	0	1	1	1	0	4	1	2	2	4	2	0	0	1	0	4	4	4	4	1	1	4	4	4	2	4	0	0	0	0	0	4	4	1	4	1	0	1	4	0	0	2	4	10	17	3	12
1339	2	13	1	1	1	1	2	4	1	1	1	1	1	4	0	0	0	1	1	4	1	1	0	4	2	2	1	1	4	1	0	1	1	4	1	1	3	4	0	1	1	0	1	0	0	8	28	1	5
1340	2	14	1	1	1	1	1	2	0	0	1	1	1	0	0	0	0	1	0	0	0	0	0	0	0	0	0	0	0	0	0	0	0	0	0	0	0	0	0	0	0	0	0	0	0	2	2	0	0
1341	2	14	0	1	1	1	1	1	1	2	0	1	1	1	0	1	0	1	2	1	1	1	0	1	0	2	0	1	0	0	0	0	1	0	0	2	3	2	0	3	1	1	0	0	1	8	6	2	1
1342	2	14	0	1	1	1	1	1	0	0	2	0	1	1	0	0	0	0	0	1	1	1	1	0	1	1	1	0	1	0	1	0	0	1	1	1	2	1	0	0	0	0	1	1	1	4	6	1	3
1343	2	14	1	1	1	1	0	1	0	0	0	2	0	0	0	0	0	2	0	0	0	1	0	0	0	0	0	1	0	0	0	0	0	0	1	2	0	0	0	2	2	0	0	0	1	0	1	0	1
1344	2	13	0	0	1	1	2	1	0	0	1	2	1	1	1	0	0	0	2	4	2	0	1	1	3	0	0	0	1	1	0	0	0	0	0	0	4	1	0	2	0	0	0	1	4	9	9	2	6
1345	2	14	1	1	1	0	2	3	4	1	4	4	4	3	0	0	1	4	4	2	4	4	4	4	4	4	4	4	2	4	4	2	4	4	4	2	4	4	3	4	4	0	4	4	4	18	22	11	16
1346	2	13	0	1	1	1	1	1	0	0	0	0	0	0	0	0	0	0	1	0	0	0	0	0	0	0	0	0	0	0	0	0	0	0	0	0	0	0	0	0	0	0	0	0	0	2	1	0	0
1347	2	15	0	1	1	1	2	1	0	0	1	1	1	0	0	0	0	0	0	0	0	0	0	0	0	1	1	1	0	0	0	0	0	0	0	2	1	1	0	0	0	0	0	0	0	4	2	0	0
1348	2	16	0	1	1	0	2	1	3	0	2	1	0	0	1	0	0	0	1	0	1	0	0	0	0	0	1	1	0	0	0	0	0	0	0	2	2	1	0	0	1	1	0	0	0	5	2	5	1
1349	2	15	0	1	1	1	1	1	0	2	1	2	3	1	0	1	0	1	1	2	1	2	1	1	0	4	2	1	0	0	0	0	0	0	2	1	0	1	1	4	3	0	1	0	0	5	6	1	3
1350	2	13	0	1	1	1	1	0	0	0	0	0	1	0	0	0	0	0	1	0	0	0	0	0	0	0	1	0	0	0	0	0	0	0	1	1	1	1	0	0	1	0	0	0	0	4	1	0	1
1351	2	13	1	1	1	1	0	4	3	0	4	4	1	2	0	0	4	4	4	1	4	2	0	1	4	4	2	3	0	0	4	0	4	4	4	4	4	2	1	2	2	1	4	4	4	13	14	9	12
1352	2	14	1	0	1	1	2	2	0	0	4	0	2	1	0	0	0	2	2	0	0	0	0	1	1	1	0	1	1	0	0	0	2	1	1	1	2	1	0	0	1	0	0	0	0	10	7	0	2
1353	2	13	1	1	1	1	1	4	0	1	1	1	2	1	0	1	0	2	1	2	1	0	0	0	0	1	1	0	1	0	0	0	0	0	1	1	2	1	0	0	1	0	0	0	1	6	9	0	2
1354	2	14	1	1	1	1	2	4	1	0	1	3	3	3	0	0	0	1	2	1	1	0	0	1	0	1	1	1	2	4	1	2	1	3	1	0	4	2	1	0	2	2	1	1	0	12	16	5	6
1355	2	13	1	1	1	1	2	1	0	2	1	4	2	0	1	1	0	2	1	2	1	2	0	1	0	1	2	1	0	1	0	0	4	0	1	1	4	1	0	4	4	1	0	4	1	13	5	6	3
1356	2	14	1	1	1	1	0	1	0	0	0	1	1	0	0	0	0	1	1	1	0	0	0	2	0	1	1	0	0	0	0	0	1	0	0	0	2	0	0	0	1	0	0	0	0	5	4	0	0
1357	2	13	1	1	1	1	1	1	0	1	0	1	1	0	0	0	0	0	1	0	1	1	0	0	0	0	0	0	0	0	0	0	0	0	0	1	1	0	0	0	0	0	0	0	0	4	1	0	1
1358	2	15	0	1	1	0	2	0	2	0	1	3	2	0	0	0	0	1	2	1	3	0	0	0	0	2	0	1	2	0	0	0	1	0	2	3	4	1	0	0	1	0	0	0	0	11	4	2	5
1359	2	16	1	0	1	1	2	0	0	2	1	2	2	0	0	0	0	1	2	1	0	0	0	2	0	0	0	0	0	0	2	2	1	2	0	0	2	0	0	3	2	1	0	0	0	9	5	1	0
1360	2	14	0	1	1	1	1	0	2	0	1	1	2	0	0	0	0	1	1	0	0	0	0	0	1	0	0	0	0	2	0	1	0	0	1	1	4	1	0	0	0	0	0	0	0	8	1	2	4
1361	2	14	1	1	1	1	0	0	0	1	0	0	2	0	0	0	0	0	0	0	0	0	0	0	1	0	0	0	0	0	0	0	0	0	1	2	2	0	0	0	0	0	0	0	0	4	0	0	2
1362	2	14	0	1	1	1	1	1	0	1	1	0	1	0	0	0	0	1	0	0	0	0	0	0	1	0	0	1	0	0	0	0	0	0	1	1	1	0	0	0	0	0	0	0	0	3	1	0	2
1363	2	15	0	1	1	1	0	4	0	4	0	0	4	0	0	0	0	0	0	0	0	0	0	0	0	1	2	0	0	0	2	0	0	2	2	0	0	0	0	0	4	0	1	4	0	4	6	4	2
1364	2	15	0	1	1	1	2	0	0	2	0	0	1	0	0	0	0	0	1	0	0	1	0	0	1	0	1	0	0	0	0	0	0	0	0	2	2	1	0	0	1	0	0	0	0	6	1	0	1
1365	2	15	0	1	1	1	1	0	3	2	2	2	1	1	0	0	0	1	2	1	1	1	0	0	1	2	1	1	0	1	0	0	2	1	1	2	2	1	0	0	3	0	1	2	3	8	4	5	4
1366	2	13	1	1	1	1	2	1	0	0	0	1	2	1	0	0	0	2	1	1	1	0	0	0	1	1	0	1	1	0	0	0	0	0	1	1	2	1	0	0	2	0	0	0	0	7	5	0	3
1367	2	13	0	1	1	1	1	0	0	0	0	0	0	0	0	0	0	0	1	0	0	1	0	0	0	1	0	1	0	0	0	0	1	0	0	2	1	1	0	1	1	0	0	0	0	4	1	0	0
1368	2	13	0	1	1	1	2	1	0	1	1	2	2	0	0	1	0	1	1	1	1	1	0	1	1	1	1	0	0	1	0	0	4	0	1	1	2	0	0	2	1	1	0	1	0	11	3	2	4
1369	2	14	0	1	1	0	0	0	0	0	0	1	3	0	0	0	0	0	1	0	0	0	0	0	0	0	0	1	1	0	0	0	0	0	0	2	2	1	0	0	1	0	0	0	0	6	2	0	0
1370	2	14	0	1	1	1	0	0	1	2	0	0	1	0	0	0	0	3	1	0	0	1	0	0	0	0	1	3	0	0	0	1	2	0	0	1	0	0	0	0	2	0	0	0	2	4	0	1	0
1371	2	15	0	1	1	1	2	4	1	1	4	2	4	4	4	4	4	3	4	4	3	2	3	4	3	4	1	2	3	2	0	3	4	4	4	2	3	3	2	4	4	4	3	1	4	17	26	12	12
1372	2	14	0	1	1	1	0	0	0	2	0	2	2	1	0	1	0	0	0	0	0	0	0	0	0	1	0	0	0	0	1	0	0	0	0	2	0	0	0	0	2	0	1	0	0	2	1	0	0
1373	2	13	0	1	1	1	0	0	0	0	4	0	4	4	0	0	4	0	0	4	1	0	4	4	0	0	0	4	4	1	0	4	0	0	0	4	0	0	0	4	4	0	0	0	0	4	16	0	2
1374	2	14	0	1	1	1	4	4	0	1	2	0	1	4	0	0	4	2	4	1	0	0	0	4	2	1	4	1	1	0	2	0	2	4	0	2	2	2	0	0	4	0	0	0	2	13	20	0	2
1375	2	13	0	1	1	1	1	0	0	0	1	0	1	1	3	1	1	1	0	1	0	0	0	1	0	1	1	0	0	0	0	2	1	0	0	0	1	0	0	0	0	0	1	0	0	4	3	3	0
1376	2	14	1	1	1	1	2	1	1	0	1	2	2	0	0	1	0	1	2	1	2	1	0	0	2	1	0	0	0	0	0	0	2	0	1	1	2	0	0	2	2	0	1	1	1	10	2	2	5
1377	2	14	1	1	1	1	3	0	0	0	0	2	1	2	1	0	0	2	2	0	2	1	0	1	1	3	1	1	0	0	0	0	1	1	1	1	0	1	1	0	1	0	0	2	0	7	5	4	4
1378	2	14	1	1	1	1	2	0	0	1	1	1	2	0	0	0	0	3	3	0	0	1	0	0	1	0	2	0	0	2	0	1	0	0	1	2	2	1	0	1	1	0	0	0	2	9	1	0	4
1379	2	14	0	1	1	1	0	4	0	1	2	2	1	3	0	0	1	2	1	4	0	1	1	3	2	1	3	1	3	0	3	1	0	2	3	2	2	1	0	0	1	0	0	1	3	4	20	1	5
1380	2	13	0	1	1	1	2	1	0	1	1	2	3	3	0	1	2	3	3	4	0	1	0	0	0	1	2	3	1	0	1	0	1	0	2	2	3	1	0	1	1	0	0	0	0	12	10	0	2
1381	2	14	0	1	1	1	1	3	1	2	3	2	2	2	1	4	2	1	1	1	2	3	4	1	3	1	0	2	1	2	2	2	1	1	1	0	1	2	1	4	2	1	2	1	3	6	11	5	8
1382	2	13	1	1	1	1	1	0	0	1	3	2	4	0	1	0	0	2	1	0	0	0	0	1	0	1	0	2	0	0	0	0	1	0	0	2	3	1	1	1	0	0	0	0	0	10	2	2	0
1383	2	13	1	1	1	1	1	0	0	0	1	0	2	0	0	1	0	1	1	1	2	0	0	0	1	1	0	0	0	0	0	0	1	0	0	0	1	2	1	1	1	1	0	1	1	6	3	3	3
1384	2	13	0	1	1	1	0	1	0	2	1	3	4	1	4	3	4	3	0	1	0	3	4	4	1	3	2	4	4	4	2	3	4	0	1	4	2	4	3	4	2	0	4	4	3	10	15	11	6
1385	2	12	0	1	1	1	1	0	0	1	1	2	1	0	0	1	0	1	1	2	1	1	0	0	0	1	1	0	2	1	1	0	1	1	1	1	0	1	1	1	0	0	0	1	1	4	6	2	3
1386	2	12	0	1	1	1	3	4	0	1	3	1	3	1	0	0	0	0	2	3	1	1	0	2	1	1	2	1	2	0	0	0	2	1	2	2	4	3	0	0	1	0	0	0	0	14	16	0	4
1387	2	13	0	1	1	1	2	2	3	2	1	2	2	1	0	1	2	2	2	2	1	1	1	1	0	1	1	2	2	0	0	0	0	0	2	2	2	1	2	0	1	0	0	2	1	8	9	7	3
1388	2	12	1	1	1	0	2	0	4	4	2	3	2	0	0	1	2	0	2	4	0	1	2	1	0	1	1	0	1	1	4	0	1	4	0	0	4	4	0	2	0	0	0	4	4	11	14	8	1
1389	2	12	1	1	1	1	1	1	0	0	1	0	0	0	0	0	0	0	0	0	0	0	0	2	1	1	1	0	0	1	0	0	0	0	1	1	1	1	0	0	0	1	0	0	0	2	4	1	3
1390	2	14	1	1	1	1	2	2	0	1	1	1	2	1	0	0	0	1	0	2	0	1	0	0	1	1	0	1	1	0	0	1	0	0	0	0	2	1	0	0	0	0	0	1	1	6	7	1	1
1391	2	13	0	1	1	1	0	2	3	2	1	2	1	4	3	2	1	2	3	4	3	1	4	2	1	2	1	2	3	0	0	4	1	4	1	1	0	2	4	2	1	2	1	2	4	5	21	14	5
1392	2	12	1	1	1	1	2	1	1	2	3	3	2	0	0	0	0	1	3	0	3	1	0	2	3	1	0	0	0	0	0	0	1	0	1	2	3	0	0	4	4	3	0	1	0	11	3	5	7
1393	2	11	1	1	1	1	4	3	0	1	4	1	1	2	0	0	0	0	3	4	0	1	1	3	1	0	1	2	1	1	0	0	1	2	0	2	4	1	0	0	2	0	0	0	4	13	16	0	2
1394	2	12	1	1	1	1	4	3	0	1	2	3	4	4	0	1	0	1	2	4	1	1	0	2	1	3	2	1	4	1	0	0	1	3	1	1	4	1	0	0	4	1	0	1	2	15	21	2	4
1395	2	12	0	1	1	1	2	2	0	0	1	0	1	0	1	0	0	0	0	0	0	0	0	0	1	0	2	1	0	0	1	0	0	0	2	2	1	1	0	0	0	0	0	0	0	4	3	1	3
1396	2	12	1	1	1	1	1	1	3	2	1	1	1	2	4	3	4	2	3	2	4	2	4	3	4	3	2	4	3	4	4	4	3	4	3	0	1	1	4	4	0	2	4	4	4	9	16	17	15
1397	2	12	1	1	1	1	2	2	1	0	3	0	3	1	0	0	0	1	1	3	1	1	0	4	1	1	3	1	0	0	3	1	0	3	1	3	2	0	0	0	0	0	1	1	4	8	13	2	3
1398	2	12	1	1	1	1	2	1	0	1	2	2	1	1	0	0	0	1	1	1	0	1	1	3	0	1	3	1	0	0	0	0	1	3	1	2	4	1	0	1	1	0	0	1	1	9	10	1	1
1399	2	12	0	1	1	1	0	4	2	4	4	0	4	0	0	4	0	2	0	4	4	2	0	4	4	4	4	2	4	0	0	0	0	4	0	0	4	4	4	2	0	0	2	0	0	8	24	6	8
1400	2	13	0	1	1	1	2	1	0	0	0	0	1	0	0	0	0	1	1	0	0	0	0	0	0	0	0	0	0	0	0	0	0	0	0	1	2	0	0	1	1	3	0	0	0	6	1	3	0
1401	2	13	0	1	1	1	3	1	0	3	0	3	2	0	1	2	0	1	1	1	0	1	0	0	0	1	0	0	0	0	0	0	2	0	1	1	3	1	0	2	1	0	1	0	0	11	3	1	1
1402	2	14	1	1	1	1	3	1	0	0	1	2	3	0	2	0	0	2	3	1	0	0	0	1	0	1	2	1	0	0	0	0	1	0	0	0	4	1	0	0	4	3	0	0	0	14	4	5	0
1403	2	13	1	1	1	1	2	0	0	2	1	2	2	1	0	0	0	0	2	1	1	1	0	1	0	0	0	0	0	0	1	0	2	0	1	3	4	0	0	0	1	0	0	0	0	12	3	0	2
1404	2	13	0	1	1	1	2	0	0	0	1	0	3	0	0	0	1	1	1	0	0	0	0	0	1	1	1	0	0	0	0	0	1	0	0	1	2	1	0	0	0	0	0	0	0	9	1	0	1
1405	2	14	1	1	1	1	2	0	0	0	0	2	2	0	0	0	0	0	2	1	0	0	0	0	0	0	0	0	0	0	0	0	0	0	1	3	2	0	0	0	1	0	0	0	0	8	1	0	1
1406	2	14	1	1	1	0	1	3	2	1	0	0	1	0	0	0	0	1	1	0	0	0	0	0	2	0	0	0	0	0	1	0	1	0	2	2	2	0	0	0	0	1	0	1	0	6	3	4	4
1407	2	13	1	1	1	1	2	0	0	0	1	1	0	0	0	0	0	0	1	0	0	0	0	0	0	0	0	1	0	0	0	0	0	0	0	2	2	0	0	0	1	0	0	1	0	5	0	1	0
1408	2	14	0	0	1	1	2	2	1	2	1	1	4	0	4	1	0	1	2	1	2	1	0	1	3	1	1	1	2	0	2	0	1	0	2	1	2	2	0	2	2	4	3	1	2	11	8	10	7
1409	2	13	1	1	1	1	1	0	1	0	0	1	1	0	1	0	0	1	1	0	0	0	0	0	1	1	0	0	0	0	0	0	0	0	0	2	1	0	0	0	1	2	1	1	1	4	0	5	1
1410	2	14	1	1	1	1	3	0	0	1	2	0	2	0	0	0	0	0	1	0	0	0	0	0	1	0	1	0	0	0	0	0	1	0	0	1	2	1	0	0	0	0	0	0	0	9	1	0	1
1411	2	14	1	1	1	1	3	0	0	2	1	1	1	0	0	0	0	1	1	1	0	0	0	1	2	0	1	1	1	0	0	0	1	1	3	2	4	1	0	1	0	0	0	0	1	10	5	0	5
1412	2	14	1	1	1	0	1	0	1	0	2	2	1	0	2	0	0	0	1	0	0	0	0	0	0	0	0	0	0	0	0	0	0	0	0	2	1	0	0	0	2	1	0	1	2	4	0	5	0
1413	2	12	1	1	1	1	2	0	0	1	2	1	2	0	0	0	0	1	2	0	0	1	0	1	1	0	2	2	0	0	0	0	1	0	1	4	1	2	0	0	4	1	0	0	0	8	3	1	2
1414	2	15	0	1	0	1	1	0	1	1	0	0	2	1	0	1	0	1	0	0	0	2	0	0	0	1	1	1	0	1	0	0	1	0	0	1	1	2	1	0	2	0	0	0	1	5	3	2	1
1415	2	13	1	1	0	1	1	2	1	3	2	1	1	0	0	1	0	1	2	1	1	1	0	0	2	1	0	1	0	0	2	0	0	1	1	1	2	0	1	2	0	0	1	0	4	6	4	2	4
1416	2	15	0	1	0	1	0	4	0	0	1	0	4	0	0	0	0	0	0	0	0	0	0	4	0	0	0	0	1	0	0	0	1	0	0	1	0	2	0	0	0	0	0	0	0	5	11	0	0
1417	2	13	0	0	0	1	1	0	0	1	1	2	1	0	2	0	0	1	2	0	0	0	0	0	1	1	1	0	0	0	0	0	1	0	0	1	2	1	0	3	0	0	0	1	0	7	1	3	1
1418	2	13	0	1	0	1	0	0	0	0	0	0	0	0	0	0	0	0	0	0	0	0	0	1	0	2	1	1	0	0	0	0	0	0	0	0	0	0	0	0	0	0	0	0	0	0	1	0	0
1419	2	13	1	1	0	1	4	2	0	2	2	1	4	1	0	1	3	2	2	4	4	2	0	1	4	4	1	3	2	0	0	1	2	1	4	2	4	4	3	1	3	2	0	0	0	16	15	5	12
1420	2	13	0	1	0	1	2	0	0	1	0	0	2	0	0	0	0	1	1	0	1	1	0	0	1	1	0	0	0	0	0	0	0	0	0	2	3	1	0	1	0	0	0	0	0	8	1	0	2
1421	2	13	0	1	0	1	1	0	0	0	2	0	1	0	0	0	0	0	0	0	0	1	0	0	1	0	0	0	0	0	0	0	0	0	0	2	0	1	0	1	0	0	0	0	1	2	1	0	1
1422	2	13	0	1	0	1	0	0	0	0	3	1	2	0	0	0	0	0	1	0	0	0	0	0	2	0	0	1	0	0	0	0	1	0	0	1	4	0	0	0	0	0	0	0	0	8	0	0	2
1423	2	14	0	1	0	1	1	2	0	0	0	0	0	0	0	1	0	1	0	0	1	0	0	0	1	0	1	1	0	0	0	0	0	0	1	2	1	1	0	2	2	0	0	0	0	2	3	0	3
1424	2	14	0	1	0	1	3	1	0	0	1	0	0	1	0	0	0	1	1	0	1	0	0	0	0	1	1	0	1	0	0	1	0	0	0	0	3	0	0	1	0	0	0	0	0	7	3	0	1
1425	2	14	0	1	0	1	1	0	0	0	0	0	1	0	0	0	0	1	0	0	0	0	0	0	1	0	0	1	0	0	0	0	0	0	0	0	2	0	0	0	0	0	0	0	0	4	0	0	1
1426	2	14	1	1	0	1	4	2	0	1	4	1	3	0	0	0	0	1	1	0	2	0	0	0	0	1	1	1	0	0	0	0	1	0	1	0	2	1	0	0	1	0	1	0	1	11	3	0	3
1427	2	15	1	1	0	1	1	0	1	1	2	1	3	1	0	0	0	1	1	1	0	0	0	1	2	0	0	1	0	0	0	0	1	0	1	1	2	1	0	0	0	1	0	0	2	8	4	2	3
1428	2	15	0	1	0	1	0	2	0	0	3	0	2	1	0	0	0	1	1	0	2	1	0	1	3	1	1	0	0	0	0	0	0	2	1	2	1	0	1	0	0	0	0	0	0	4	6	1	6
1429	2	12	1	1	0	1	1	0	0	0	0	0	1	0	0	0	0	0	1	0	0	0	0	0	0	0	0	1	0	0	0	0	0	0	0	0	0	0	0	0	0	0	0	0	0	3	0	0	0
1430	2	13	1	1	0	0	2	1	2	1	0	2	2	0	0	0	0	0	1	1	1	1	0	0	2	1	1	0	0	0	1	0	1	0	1	1	2	1	0	1	4	1	0	0	0	8	3	3	4
1431	2	14	1	1	0	0	1	0	4	2	1	2	2	0	0	1	0	1	1	0	1	1	0	0	2	1	0	1	1	0	1	0	1	0	0	1	1	1	0	1	2	1	1	1	0	6	2	6	3
1432	2	13	0	1	0	1	0	1	0	0	0	1	0	0	0	0	0	1	1	0	0	0	0	0	0	0	0	1	0	0	0	0	0	0	1	0	1	0	0	0	1	1	0	0	0	2	1	1	1
1433	2	13	0	1	0	1	2	0	0	0	2	0	3	0	0	0	0	0	1	0	0	0	0	0	0	0	1	1	0	2	0	0	1	0	1	0	0	0	0	0	0	0	0	0	0	7	0	0	3
1434	2	13	0	1	0	1	0	0	0	0	0	1	3	0	1	0	0	1	1	1	0	0	0	0	0	1	0	0	0	0	0	0	0	0	0	0	1	0	0	0	0	0	0	0	0	5	1	1	0
1435	2	13	0	1	0	1	1	0	0	0	1	0	1	0	0	0	0	1	0	0	0	1	0	0	0	0	0	0	0	0	0	0	0	0	0	1	0	0	0	1	0	0	0	0	0	2	0	0	0
1436	2	14	0	1	0	1	1	0	0	1	0	1	0	0	0	0	0	0	1	1	0	0	0	0	1	0	0	0	0	0	0	0	0	0	0	0	0	0	0	0	0	0	0	0	0	2	1	0	1
1437	2	13	0	1	0	1	2	0	0	0	0	1	1	2	0	0	0	2	0	0	0	0	0	0	0	1	0	2	0	0	0	0	2	0	2	2	3	1	0	0	2	0	0	0	0	8	3	0	2
1438	2	12	0	1	0	1	0	1	0	1	0	1	0	0	0	0	0	0	0	1	1	1	1	2	2	1	1	1	1	1	0	0	1	0	1	0	0	1	0	2	1	0	0	0	0	1	6	0	5
1439	2	13	1	1	0	1	1	0	0	1	2	0	1	0	0	0	0	0	1	0	0	0	0	0	0	0	2	1	0	0	0	0	2	1	0	2	1	0	0	0	3	0	0	0	0	6	1	0	0
1440	2	13	0	1	0	1	2	1	3	0	2	2	2	4	0	0	1	3	1	2	0	1	2	1	0	1	1	1	2	1	1	0	2	2	0	2	3	1	2	0	0	0	0	1	0	10	13	6	1
1441	2	13	0	1	0	1	1	1	0	2	1	1	0	1	1	1	0	2	1	2	1	1	0	3	1	1	1	2	1	1	1	0	1	1	0	1	3	1	0	1	1	0	1	0	0	6	10	1	3
1442	2	13	0	1	0	1	1	1	0	2	1	0	1	0	0	0	0	1	0	3	1	0	0	1	0	2	0	1	1	0	0	2	1	0	0	1	1	2	0	3	2	1	0	1	0	4	8	2	1
1443	2	13	0	1	0	1	1	0	0	2	4	0	1	0	0	0	0	0	0	0	0	0	0	0	0	0	0	0	0	0	0	0	0	0	0	1	1	0	0	0	1	0	0	0	1	3	0	0	0
1444	2	14	1	1	0	0	4	0	1	1	1	3	4	0	3	3	1	4	3	0	0	1	0	0	0	4	0	1	0	1	0	0	0	0	0	1	4	1	0	4	3	0	0	1	0	15	1	5	1
1445	2	13	1	1	0	1	2	0	0	0	0	0	1	0	0	0	0	0	0	0	1	0	0	0	0	0	0	1	0	0	0	0	0	0	1	0	1	1	0	0	1	0	0	0	0	4	1	0	2
1446	2	12	1	1	0	1	1	0	0	0	0	0	0	0	1	0	0	1	0	0	0	0	0	0	1	0	0	0	0	0	0	0	0	0	0	1	2	0	0	1	1	0	0	0	0	3	0	1	1
1447	2	14	0	1	0	1	2	0	0	1	1	2	2	0	0	0	0	1	1	0	0	0	0	0	2	0	2	0	0	0	0	0	0	0	1	2	3	0	0	1	2	2	0	0	0	8	0	2	3
1448	2	12	0	1	0	1	2	1	0	1	1	1	2	1	3	1	0	0	2	1	1	0	0	0	1	0	0	0	0	0	0	0	0	0	1	0	1	1	0	0	2	0	0	0	0	7	4	3	3
1449	2	13	0	1	0	1	2	0	0	1	2	1	3	1	0	1	0	1	4	0	0	1	3	0	1	2	1	1	0	0	0	0	1	0	1	1	4	2	0	0	2	0	0	0	0	14	3	0	2
1450	2	13	1	1	0	1	2	1	0	2	0	1	1	1	0	0	0	1	1	0	0	0	0	0	0	0	0	0	0	0	0	0	0	0	1	1	1	0	0	0	0	0	0	0	0	5	2	0	1
1451	2	12	0	1	0	1	2	0	0	0	0	0	0	0	0	0	0	0	0	0	0	0	0	0	1	0	2	1	0	0	0	0	0	0	0	1	0	0	0	0	0	0	0	0	1	2	0	0	1
1452	2	11	1	1	0	1	0	0	0	1	0	3	1	1	1	0	0	2	1	0	0	0	0	0	0	3	1	0	0	0	0	0	1	0	1	1	0	0	0	0	0	0	1	0	0	3	1	1	1
1453	2	13	0	1	0	1	3	0	1	1	2	2	2	1	0	0	0	1	1	0	0	0	0	0	0	1	1	2	0	0	4	1	3	0	1	1	3	1	0	1	0	0	1	1	0	12	2	2	1
1454	2	13	0	1	0	1	0	0	1	0	1	0	1	0	0	0	0	0	0	0	0	0	0	0	0	0	0	0	0	0	0	0	0	0	0	2	1	1	0	0	0	0	0	0	3	2	1	1	0
1455	2	13	0	1	0	1	1	1	0	1	1	0	1	0	0	0	0	0	1	0	1	1	0	0	2	0	0	0	0	0	0	2	0	1	1	1	2	0	0	1	0	0	0	0	0	5	2	0	4
1456	2	13	0	1	0	1	0	0	0	0	1	0	1	0	0	0	0	0	0	0	0	0	0	0	1	1	0	0	0	0	0	0	0	0	1	1	0	0	0	0	2	0	0	0	1	1	0	0	2
1457	2	12	0	1	0	1	2	2	1	1	3	1	1	1	0	0	0	1	1	0	1	1	0	1	1	2	1	1	0	0	0	1	1	0	1	3	3	1	0	1	1	0	0	0	0	8	5	1	3
1458	2	12	1	1	0	1	1	1	1	1	2	0	0	0	0	0	0	0	0	1	1	1	0	0	1	1	0	0	0	0	1	0	0	0	0	1	1	0	0	0	0	0	0	0	0	2	2	1	2
1459	2	13	0	1	0	1	0	0	0	2	1	0	1	2	3	2	0	2	0	1	3	2	2	1	1	4	0	1	0	0	4	1	1	2	2	0	3	1	1	2	0	2	4	0	3	5	7	6	6
1460	2	12	1	1	0	1	1	0	0	1	1	0	1	0	1	0	0	1	1	1	0	0	0	0	3	1	3	1	0	0	0	0	0	0	2	2	2	1	0	0	1	0	0	0	3	5	2	1	5
1461	2	13	0	1	0	1	0	0	3	0	0	0	0	0	1	1	0	0	0	0	0	0	0	1	1	0	0	1	0	0	2	0	1	1	1	2	0	0	1	0	1	0	0	0	2	1	2	5	2
1462	2	13	0	1	0	1	2	0	0	1	1	1	2	0	0	0	0	1	1	0	1	1	0	0	1	0	1	0	0	0	0	0	0	0	1	2	1	1	0	0	1	0	0	0	0	6	1	0	3
1463	2	13	0	1	0	1	1	1	0	1	1	0	0	1	3	1	0	1	0	0	0	1	0	0	1	1	0	0	0	0	0	0	0	0	0	1	0	1	0	0	1	0	0	0	0	1	3	3	1
1464	2	12	0	1	0	1	2	0	0	2	1	2	1	0	0	1	0	1	1	0	1	1	0	0	1	0	0	0	0	0	0	0	1	0	0	2	1	0	1	1	0	0	0	0	0	6	0	1	2
1465	2	13	0	1	0	1	2	0	1	1	1	0	1	1	0	1	0	0	0	0	0	0	0	0	0	0	1	0	0	0	1	1	0	0	0	1	1	1	0	1	1	0	0	0	0	4	2	1	0
1466	2	13	1	1	0	1	2	1	0	1	2	0	3	2	0	0	0	0	1	1	1	2	2	1	2	1	2	2	1	0	0	1	1	1	2	1	2	1	0	0	0	0	0	0	0	9	8	0	5
1467	2	13	1	1	0	0	1	0	4	0	1	1	1	0	0	0	0	1	2	0	1	0	0	0	2	1	1	1	0	0	0	0	1	0	2	2	2	0	0	0	0	1	0	0	0	7	0	5	5
1468	2	13	1	1	0	1	2	1	2	4	0	3	2	1	2	2	0	1	1	2	1	4	0	0	1	3	0	1	0	0	0	0	1	0	1	1	2	1	0	4	0	0	1	1	0	8	5	5	3
1469	2	12	1	1	0	1	1	3	1	4	3	1	3	4	4	4	4	2	3	1	2	4	0	1	1	3	2	0	0	0	1	0	1	1	1	0	4	2	4	3	1	1	3	2	1	12	12	12	4
1470	2	13	1	1	0	1	0	0	0	2	0	2	2	0	0	0	0	1	1	0	0	0	0	1	0	0	0	1	0	0	1	1	0	0	0	1	2	0	0	0	2	0	0	1	1	5	1	1	0
1471	2	13	0	1	0	1	3	0	0	0	0	0	3	0	0	0	0	0	0	0	0	1	0	0	0	0	0	0	0	0	0	0	0	0	0	0	3	0	0	0	0	0	0	0	0	9	0	0	0
1472	2	13	0	1	0	1	2	3	0	1	1	0	4	0	0	0	0	0	3	0	0	0	0	0	1	0	0	1	0	0	0	0	0	0	0	1	3	0	0	0	0	0	0	0	0	12	3	0	1
1473	2	12	1	1	0	1	2	0	1	0	1	0	1	0	0	0	0	1	1	0	1	0	0	0	0	0	0	1	0	0	0	0	0	0	2	2	2	0	0	1	0	0	0	0	0	6	0	1	3
1474	2	13	1	1	0	1	2	0	0	1	0	2	1	1	0	1	0	0	0	0	1	1	0	0	2	2	2	0	1	0	0	0	0	0	4	2	0	0	0	4	0	0	0	1	0	3	2	1	7
1475	2	13	0	1	0	1	1	0	0	0	1	0	1	0	0	0	0	0	0	1	0	0	0	0	0	0	0	0	0	0	3	0	0	0	0	2	0	1	0	0	0	0	0	0	1	2	2	0	0
1476	2	13	1	1	0	1	2	0	0	1	1	2	1	0	0	0	0	1	1	1	1	0	0	0	0	0	0	0	1	0	0	0	1	0	2	2	2	1	0	4	4	0	0	0	1	7	3	0	3
1477	2	13	0	1	0	1	1	0	0	2	0	0	1	0	0	0	0	0	1	0	0	1	0	0	0	0	0	0	0	0	0	0	0	0	1	2	3	0	0	0	0	0	0	0	0	6	0	0	1
1478	2	12	1	1	0	1	0	1	0	0	0	1	0	1	0	2	0	0	0	1	0	2	0	0	0	2	0	0	1	0	0	0	1	0	1	0	0	0	2	0	0	1	0	0	0	1	4	3	1
1479	2	12	1	1	0	1	0	0	0	1	1	1	0	0	0	0	1	1	0	0	1	1	0	0	1	0	1	1	0	0	1	0	0	0	0	2	0	0	0	0	1	0	0	1	2	0	0	1	2
1480	2	13	1	1	0	1	0	0	1	2	0	1	1	0	0	1	0	0	0	1	1	1	0	0	0	0	0	0	0	0	0	0	0	0	1	1	1	0	0	0	0	0	1	0	0	2	1	1	2
1481	2	13	1	1	0	1	1	0	0	0	0	0	2	0	0	0	0	0	1	0	1	0	0	0	0	1	0	0	0	0	0	0	0	0	0	1	2	0	0	0	0	0	0	0	0	6	0	0	1
1482	2	14	1	1	0	1	0	0	0	0	0	1	0	0	0	0	0	1	0	0	0	0	0	0	0	0	0	0	0	0	0	0	0	0	0	1	0	0	0	0	0	0	0	0	0	0	0	0	0
1483	2	13	1	1	0	1	0	0	0	1	1	0	1	0	0	0	0	0	0	0	0	1	0	0	0	0	0	0	0	0	0	0	0	0	0	0	0	0	0	0	0	0	0	0	0	1	0	0	0
1484	2	12	1	1	0	0	2	0	4	1	1	1	0	0	3	0	0	1	2	0	0	0	0	0	0	0	0	0	0	0	0	0	0	0	0	3	3	0	0	0	0	0	0	0	0	7	0	7	0
1485	2	12	1	1	0	0	1	0	2	4	0	1	1	0	0	0	0	0	0	1	1	2	0	3	2	1	2	1	1	0	1	0	1	0	0	2	3	1	1	0	3	2	0	1	0	6	6	6	3
1486	2	13	0	1	0	1	1	1	0	1	2	2	3	0	0	0	0	1	0	1	0	1	0	0	0	0	0	1	1	0	0	0	1	0	0	2	2	1	0	0	1	0	0	0	0	7	4	0	0
1487	2	13	1	1	0	0	1	1	4	4	2	0	0	1	3	4	0	2	0	1	1	3	2	0	4	3	1	2	2	1	3	0	0	1	2	0	1	2	1	4	2	1	3	3	0	2	8	12	8
1488	2	12	1	1	0	1	0	0	0	0	0	0	0	0	0	0	0	0	0	0	0	0	0	0	0	0	0	0	0	0	0	0	0	0	0	0	0	0	0	0	0	0	0	0	0	0	0	0	0
1489	2	13	0	1	0	1	0	1	0	0	2	2	1	0	0	0	2	3	0	1	1	1	1	4	4	2	3	4	2	4	4	3	2	4	3	2	4	4	4	4	3	3	3	3	4	7	16	10	12
1490	2	13	0	1	0	1	1	1	0	1	2	1	1	2	2	2	3	2	4	3	4	2	2	2	2	3	2	3	3	2	2	3	2	3	2	1	3	3	3	3	2	2	2	1	2	11	17	8	10
1491	2	12	1	1	0	1	2	0	1	2	0	1	0	0	0	0	1	0	0	1	0	1	0	0	0	1	1	2	0	0	1	0	1	0	2	1	1	1	1	1	1	2	0	0	1	4	2	4	2
1492	2	15	0	1	0	1	1	0	0	1	1	0	1	0	0	0	0	1	1	0	1	1	0	0	2	0	1	1	0	0	0	0	1	0	0	1	2	0	0	1	0	0	0	0	0	6	0	0	3
1493	2	13	1	1	0	1	2	0	0	0	1	1	2	0	0	0	0	1	2	0	0	1	0	0	2	0	1	2	1	0	0	0	3	1	2	4	2	0	2	0	0	0	0	1	4	11	2	3	4
1494	2	13	1	1	0	1	1	0	0	0	1	0	2	1	0	0	1	1	1	2	1	0	0	0	0	0	0	1	0	0	0	0	0	1	0	1	2	0	0	0	0	0	0	0	0	6	4	0	1
1495	2	12	1	1	0	1	1	0	0	0	0	1	1	0	0	0	0	1	1	0	0	0	0	0	0	0	0	0	0	0	0	0	0	0	1	1	1	0	0	0	0	0	0	0	2	4	0	0	1
1496	2	13	0	1	0	1	1	0	0	1	0	0	2	0	0	1	0	0	0	0	1	1	0	0	0	1	0	1	0	0	0	0	0	0	1	2	0	0	1	0	0	0	0	0	0	3	0	1	2
1497	2	13	1	1	0	1	2	1	1	3	2	1	1	0	0	3	2	4	1	0	1	3	0	0	0	0	1	2	0	2	1	3	0	0	1	1	1	0	0	1	3	1	0	0	0	5	1	2	4
1498	2	13	1	1	0	1	0	2	0	0	1	0	2	1	0	0	0	1	4	1	0	0	0	0	0	0	1	1	0	1	0	0	0	2	0	1	3	0	0	0	2	0	0	0	0	9	6	0	1
1499	2	14	0	1	0	1	0	0	1	0	0	0	1	0	0	0	0	0	0	0	0	0	0	0	0	0	1	0	0	0	0	0	0	0	1	1	0	0	0	0	0	0	1	0	0	1	0	1	1
1500	2	13	0	1	0	1	2	0	0	0	1	1	1	1	0	0	0	0	1	0	1	0	0	0	1	0	0	2	0	0	0	0	0	0	0	1	3	1	0	1	2	1	0	0	0	7	2	1	2
1501	2	14	1	1	0	1	0	0	0	0	0	0	0	0	0	0	0	0	1	0	0	0	0	0	0	0	0	0	0	0	0	0	0	0	0	1	0	0	0	0	1	0	0	0	0	1	0	0	0
1502	2	12	1	1	0	1	1	1	0	1	1	0	2	1	0	0	0	0	3	1	0	0	0	0	0	1	1	1	0	0	0	0	0	0	0	1	1	0	0	1	3	0	0	0	0	7	3	0	0
1503	2	13	0	1	0	0	2	0	4	4	2	0	2	0	0	4	0	1	1	0	0	1	0	0	4	2	0	1	0	0	0	0	1	0	0	0	4	4	0	1	1	0	0	0	0	10	4	4	4
1504	2	12	0	1	0	1	1	0	0	1	0	0	2	0	0	0	0	1	0	0	1	0	0	0	1	0	0	1	0	0	0	0	2	0	0	0	0	0	0	0	0	0	0	1	4	5	0	1	2
1505	2	13	1	1	0	1	2	0	0	0	0	1	2	1	0	0	0	1	2	0	0	0	0	0	0	0	0	0	0	0	0	0	0	1	0	0	3	1	0	0	0	0	0	0	0	9	3	0	0
1506	2	12	0	1	0	1	1	0	0	1	2	0	0	0	0	0	0	1	0	0	0	1	0	0	0	0	1	0	0	0	0	0	1	0	0	0	0	0	0	0	0	0	0	1	4	2	0	1	0
1507	2	13	1	1	0	1	1	1	1	2	1	2	1	0	0	0	0	2	2	1	2	1	0	0	1	1	1	0	0	0	0	2	0	0	1	1	3	0	0	0	1	0	1	0	0	7	2	1	4
1508	2	13	1	1	0	1	1	1	0	1	2	1	3	1	1	0	0	2	1	1	0	0	0	0	1	1	0	1	0	0	0	0	0	0	1	1	4	1	0	1	2	0	0	0	0	9	4	1	2
1509	2	12	0	1	0	1	1	0	0	1	0	1	1	0	0	0	0	0	1	0	0	0	0	0	2	0	1	0	0	0	0	0	0	0	1	0	1	0	0	0	1	1	0	0	1	4	0	1	3
1510	2	12	1	1	0	1	1	0	0	1	2	0	1	0	1	0	0	1	0	1	0	0	0	0	0	1	1	0	0	0	0	0	0	0	1	1	1	0	0	0	2	0	0	0	0	3	1	1	1
1511	2	14	1	1	0	1	1	0	0	0	2	2	1	0	0	0	0	0	0	0	0	0	0	0	0	0	0	1	0	0	0	0	0	0	1	2	1	0	0	0	1	0	0	0	0	3	0	0	1
1512	2	12	1	1	0	1	1	0	0	1	0	0	0	0	1	0	0	0	1	0	0	1	0	0	1	0	0	0	0	0	0	0	0	0	1	1	0	0	0	0	0	0	0	0	0	2	0	1	2
1513	2	12	1	1	0	1	1	0	0	1	1	2	0	0	1	0	0	1	1	0	0	1	0	0	1	0	0	0	0	0	0	0	0	0	0	2	0	0	0	0	1	0	0	0	0	2	0	1	1
1514	2	14	0	1	0	1	1	0	0	0	2	0	1	1	0	0	0	1	1	0	1	1	0	0	0	0	1	1	0	0	4	0	1	0	2	3	3	0	0	0	0	0	0	0	0	7	1	0	3
1515	2	13	0	1	0	1	3	0	0	1	0	0	1	0	0	0	0	2	0	0	0	0	0	0	2	1	1	1	1	0	0	0	0	0	0	1	1	0	0	0	1	0	0	0	1	5	1	0	2
1516	2	13	1	1	0	1	1	1	0	1	1	2	2	1	0	0	0	1	1	2	1	1	0	0	0	1	1	1	1	0	0	0	0	0	1	1	1	0	0	1	0	0	0	0	1	5	5	0	2
1517	2	13	0	1	0	1	1	0	1	1	3	1	1	1	1	0	0	1	1	1	0	0	0	0	1	1	0	1	0	0	0	0	0	0	1	1	1	1	0	4	1	1	0	0	0	4	3	3	2
1518	2	13	1	1	0	1	1	0	0	0	2	0	1	0	0	0	1	0	1	0	0	0	0	0	0	0	0	0	0	0	0	0	0	0	0	1	2	0	0	0	1	0	0	0	0	5	0	0	0
1519	2	13	0	1	0	1	0	0	0	1	0	1	1	0	0	0	0	0	1	0	0	1	0	0	0	1	0	0	0	0	0	0	0	0	0	0	0	0	0	0	0	0	0	0	0	2	0	0	0
1520	2	11	1	1	0	1	0	1	3	1	0	0	1	0	0	0	0	0	1	1	1	0	0	0	1	1	1	0	0	0	0	0	0	0	0	1	1	0	0	1	1	0	0	0	0	3	2	3	2
1521	2	13	1	1	0	1	0	0	0	0	2	2	0	0	0	0	0	1	0	0	0	0	0	0	0	0	0	0	0	0	0	0	2	0	0	2	1	0	1	1	0	0	0	0	0	3	0	1	0
1522	2	13	1	1	0	1	3	1	0	0	0	1	4	2	1	0	0	1	4	3	1	0	0	1	2	1	1	0	1	0	2	0	4	4	3	3	4	1	0	1	4	2	1	1	0	19	13	4	6
1523	2	14	0	1	0	1	1	0	0	1	1	0	1	0	0	0	0	1	1	0	0	1	0	0	2	1	1	1	0	0	0	0	1	0	0	1	1	0	0	2	0	1	1	0	0	5	0	1	2
1524	2	12	0	1	0	1	1	0	0	1	1	1	1	0	0	0	0	1	1	1	1	0	0	0	1	0	0	0	0	0	0	0	1	0	0	1	1	0	0	0	0	0	0	1	0	5	1	1	2
1525	2	13	1	1	0	1	1	1	0	0	0	2	2	1	0	1	0	1	2	0	0	1	0	0	0	0	0	1	1	0	0	0	2	0	0	1	3	0	0	1	1	0	0	0	0	10	3	0	0
1526	2	12	1	1	0	1	0	0	0	0	1	0	1	0	0	0	0	0	0	0	0	0	0	0	0	0	1	0	0	0	0	0	0	0	0	1	0	0	0	0	0	0	0	1	0	1	0	1	0
1527	2	13	1	1	0	1	1	0	0	1	1	1	0	0	1	0	0	1	3	1	1	0	0	0	2	1	0	1	0	0	1	0	1	1	1	1	1	1	0	0	1	0	0	1	0	6	3	2	4
1528	2	14	1	1	0	1	1	1	0	2	1	1	1	2	0	0	0	1	1	2	1	1	1	0	1	1	1	1	1	0	0	0	1	2	1	1	1	1	0	0	0	0	0	1	0	5	9	1	3
1529	2	13	1	1	0	1	1	0	0	0	2	0	1	0	0	0	0	1	0	0	0	0	0	0	0	1	1	0	0	1	0	0	1	0	0	1	0	0	0	0	1	0	0	0	0	3	0	0	1
1530	2	13	1	1	0	1	1	0	0	0	3	3	1	0	1	0	0	2	1	0	0	0	0	0	0	0	0	1	0	3	3	0	0	0	1	2	3	0	0	4	2	0	0	0	0	6	0	1	4
1531	2	13	1	1	0	1	1	2	0	1	1	1	2	2	0	1	0	0	1	1	1	1	0	0	1	1	3	1	1	0	0	0	0	0	1	1	2	2	0	1	1	0	1	0	1	6	8	0	3
1532	2	13	0	1	0	1	0	0	0	1	0	0	1	0	0	0	0	1	0	0	0	0	0	0	0	0	0	1	0	0	1	0	0	0	0	0	2	0	0	0	1	0	0	0	1	3	0	0	0
1533	2	13	0	1	0	1	1	0	0	0	1	1	2	0	0	0	0	1	1	0	0	0	0	0	2	0	1	1	0	0	0	0	1	0	0	2	1	0	0	0	2	0	0	0	0	6	0	0	2
1534	2	14	0	1	0	1	2	0	0	1	0	0	2	0	0	0	0	1	1	0	0	0	0	0	0	0	0	1	0	0	0	0	1	0	1	1	2	0	0	0	1	1	0	0	0	8	0	1	1
1535	2	13	0	1	0	1	1	0	0	0	0	0	2	0	0	0	0	2	1	0	1	1	0	0	0	0	0	1	0	0	0	0	1	0	1	1	1	0	0	0	0	0	0	0	1	6	0	0	2
1536	2	13	1	1	0	1	1	0	0	0	2	1	2	0	0	0	0	0	1	0	0	0	0	0	0	0	1	1	0	0	0	0	1	0	0	2	1	0	0	0	0	0	0	1	1	6	0	1	0
1537	2	13	0	1	0	1	1	0	0	0	0	0	2	0	0	0	0	1	0	0	0	0	0	0	0	0	0	0	0	0	0	0	2	0	0	0	1	0	0	0	0	0	0	0	0	6	0	0	0
1538	2	14	0	1	0	1	1	0	0	0	0	0	1	1	0	0	0	0	1	1	0	0	0	0	0	0	0	0	0	0	0	0	1	0	0	4	0	0	0	2	2	0	0	0	0	4	2	0	0
1539	2	14	1	1	0	1	0	1	4	1	3	2	3	1	0	0	0	1	0	2	4	0	1	1	4	0	4	4	2	0	0	1	0	0	4	2	0	1	1	0	1	0	0	4	2	3	8	9	12
1540	2	13	1	1	0	1	1	0	2	1	1	0	3	0	0	1	0	1	2	1	1	0	0	1	2	1	2	1	1	0	1	1	1	0	1	1	3	0	0	0	1	0	0	1	2	10	3	3	4
1541	2	13	1	1	0	1	3	1	1	1	1	2	1	0	0	0	0	1	2	1	1	1	0	0	1	1	1	0	2	1	0	0	0	1	1	1	4	1	0	1	1	0	1	0	0	10	6	1	4
1542	2	13	0	1	0	1	1	0	0	0	0	1	0	0	0	0	0	1	1	0	0	0	0	0	0	0	1	1	1	0	0	0	1	0	0	1	1	0	0	0	0	0	0	0	0	4	1	0	0
1543	2	13	1	1	0	0	0	0	0	0	1	0	1	0	1	0	0	0	1	0	0	0	1	0	0	1	3	1	0	1	0	2	0	0	0	1	2	0	0	0	3	0	0	0	1	4	0	1	1
1544	2	13	1	1	0	1	1	0	0	1	1	1	1	0	0	0	0	0	1	0	0	1	0	0	0	1	0	1	0	0	0	0	1	0	0	1	2	0	0	0	0	0	0	1	0	6	0	1	0
1545	2	13	1	1	0	0	1	2	3	1	1	3	3	2	0	1	0	3	0	4	3	1	1	3	1	1	1	2	2	0	1	0	1	2	1	1	3	2	0	1	0	0	0	2	0	8	17	5	5
1546	2	13	0	1	0	0	1	1	0	0	2	1	3	0	3	0	0	1	2	0	1	0	0	1	1	0	0	1	1	0	0	0	0	0	1	2	1	1	0	0	1	1	1	0	0	7	4	4	3
1547	2	13	0	1	0	1	1	0	0	0	0	1	1	0	0	0	0	1	2	0	0	0	0	0	1	0	1	0	0	0	1	0	0	0	0	2	1	0	0	0	0	0	0	0	0	5	0	0	1
1548	2	13	0	1	0	1	3	2	2	2	0	2	2	1	0	0	0	0	1	2	1	0	0	0	1	1	0	1	1	0	0	0	1	0	1	2	1	0	0	0	0	0	0	0	0	8	6	2	3
1549	2	13	0	1	0	0	2	3	4	4	3	4	1	0	0	4	0	2	3	4	2	3	2	4	2	3	0	1	0	0	0	4	4	1	1	3	3	3	0	4	2	0	0	1	0	13	15	5	5
1550	2	14	0	1	0	1	3	1	0	0	4	0	2	0	0	0	0	0	0	1	0	0	0	1	1	0	1	0	2	0	0	0	0	1	0	0	1	1	0	0	2	0	0	0	0	6	7	0	1
1551	2	13	0	1	0	1	0	0	0	1	0	0	0	0	0	0	0	0	0	0	0	0	0	0	0	0	0	1	0	0	0	0	0	0	0	0	1	0	0	1	0	0	0	0	0	1	0	0	0
1552	2	13	1	1	0	1	4	0	0	0	0	0	0	0	0	0	0	0	1	1	0	0	0	0	0	0	0	0	0	0	0	0	0	0	0	1	0	0	0	0	1	0	0	0	0	5	1	0	0
1553	2	13	0	1	0	1	2	1	0	1	0	1	2	1	0	1	0	1	1	1	1	1	0	1	1	1	0	1	1	1	1	1	0	4	1	1	1	1	0	0	0	1	1	1	1	6	10	2	4
1554	2	14	1	1	0	1	2	0	0	0	1	0	1	0	0	0	0	0	1	0	0	0	0	0	0	0	0	0	0	0	0	0	0	0	1	1	1	0	0	0	0	0	0	0	0	5	0	0	1
1555	2	13	0	1	0	1	1	0	0	0	2	0	2	0	1	0	0	0	1	0	0	0	0	0	0	0	0	0	0	0	0	0	0	0	0	0	0	0	0	0	0	0	0	0	0	4	0	1	0
1556	2	13	1	1	0	1	2	1	0	1	2	3	0	1	0	0	0	0	1	2	0	1	0	0	1	1	2	0	0	0	0	0	2	0	1	3	1	0	0	0	2	0	0	0	0	6	4	0	2
1557	2	13	1	1	0	0	4	1	4	1	0	0	3	0	0	0	0	0	0	2	0	0	0	0	0	0	4	1	1	2	2	0	0	0	0	3	4	1	0	0	0	0	0	0	0	11	5	4	2
1558	2	13	1	1	0	1	0	0	1	0	0	0	0	0	1	0	0	0	0	0	0	0	0	0	1	0	0	0	0	0	0	0	1	0	1	1	1	0	0	1	2	0	0	0	1	2	0	2	2
1559	2	14	1	1	0	1	1	0	0	2	0	1	0	0	0	0	0	0	0	0	1	0	0	0	0	0	1	0	0	0	0	0	0	2	2	0	0	0	0	0	0	1	0	0	0	1	2	1	3
1560	2	13	1	1	0	1	0	0	0	0	4	2	1	0	1	0	0	0	1	0	0	0	0	1	1	0	1	0	0	0	2	0	0	0	0	0	0	0	0	0	3	0	0	0	0	2	1	1	1
1561	2	13	0	1	0	1	1	0	0	0	0	0	1	0	0	0	0	0	0	1	0	0	0	0	0	0	0	0	0	0	0	0	1	0	0	1	1	0	0	0	0	0	0	0	0	4	1	0	0
1562	2	14	1	1	0	1	1	0	1	2	1	0	3	0	0	1	0	2	1	0	1	2	1	0	1	1	2	1	1	1	2	0	3	0	1	3	2	1	0	2	0	0	1	1	0	10	2	2	4
1563	2	14	1	1	0	1	1	0	0	2	3	0	0	0	0	2	0	0	0	4	1	4	0	4	0	0	0	0	0	0	0	0	0	0	0	2	0	0	0	0	0	0	0	0	0	1	8	0	1
1564	2	13	1	1	0	1	1	2	1	1	2	1	3	0	2	1	0	0	2	3	2	1	0	1	2	1	1	1	0	0	1	0	2	1	2	0	3	1	1	1	0	2	1	1	1	11	8	7	6
1565	2	13	1	1	0	1	1	0	0	0	1	2	3	0	0	0	0	0	0	1	0	1	0	0	0	0	0	0	0	0	0	0	0	0	0	0	3	0	0	2	0	0	0	0	0	7	1	0	0
1566	2	14	0	1	0	1	1	0	0	1	1	1	0	1	0	0	0	1	1	0	0	1	0	0	2	1	1	1	0	0	0	0	0	0	0	1	2	0	0	1	0	0	0	0	0	4	1	0	2
1567	2	13	1	1	0	1	2	0	0	1	0	1	1	0	0	0	0	2	1	0	0	1	0	1	2	1	0	1	0	0	0	0	1	0	1	2	2	0	0	1	0	0	0	0	0	7	1	0	3
1568	2	13	1	1	0	1	1	1	0	1	0	1	1	0	0	1	0	0	1	0	0	0	0	0	1	0	0	0	0	0	0	0	0	0	1	1	0	0	0	1	0	0	0	0	0	3	1	0	2
1569	2	14	0	1	0	1	1	0	0	1	0	0	1	0	0	0	1	0	1	0	1	0	0	0	0	0	1	0	0	0	0	0	0	2	2	1	0	0	0	0	0	0	0	0	2	3	2	0	3
1570	2	12	1	1	0	1	1	0	0	2	1	0	0	1	2	1	0	0	0	1	1	1	0	1	1	1	1	2	0	0	0	0	0	0	1	1	0	0	0	0	0	0	0	0	1	1	3	2	3
1571	2	14	1	1	0	1	2	0	0	0	0	0	1	0	0	0	0	1	1	0	0	0	0	0	0	0	0	1	0	0	0	0	0	0	0	2	1	0	0	1	1	0	1	0	0	5	0	0	0
1572	2	14	0	1	0	1	4	0	1	4	4	3	2	1	3	0	0	0	3	0	4	0	0	0	0	1	1	0	2	0	0	1	0	1	3	4	0	0	0	4	0	0	0	0	1	9	4	4	7
1573	2	14	0	1	0	0	1	0	0	0	0	0	1	0	0	0	0	0	0	0	0	0	0	0	0	0	0	0	0	0	0	0	0	0	0	2	2	0	0	0	0	0	0	0	0	4	0	0	0
1574	2	13	1	1	0	0	1	0	4	2	1	1	1	0	0	1	0	1	0	2	2	2	1	0	3	1	1	1	0	0	4		1	0	3	3	4	0	1	1	1	0	0	2	0	7	2	7	8
1575	2	13	1	1	0	1	1	0	0	0	1	1	1	0	0	0	0	1	0	0	1	0	0	0	2	0	1	0	0	0	1	0	0	0	1	1	1	0	0	0	0	0	1	0	0	3	0	0	4
1576	2	13	0	1	0	1	2	0	0	1	0	1	1	0	0	0	2	0	3	0	0	0	1	0	0	0	1	2	0	0	1	0	1	0	1	3	0	0	0	0	1	1	0	0	0	7	0	1	1
1577	2	13	0	1	0	1	1	0	0	0	0	0	1	0	0	0	0	1	1	0	1	1	0	0	0	1	0	1	0	0	0	0	0	0	0	1	1	0	0	1	0	0	0	0	0	4	0	0	1
1578	2	13	0	1	0	1	0	0	0	0	0	1	1	0	0	0	0	1	1	1	0	0	0	1	0	0	1	1	0	0	0	0	1	0	0	1	4	0	0	0	1	0	0	0	0	7	2	0	0
1579	2	13	1	1	0	1	1	1	2	0	0	0	2	0	2	1	0	0	0	0	0	0	0	0	0	1	0	1	0	0	0	0	0	0	0	2	0	0	0	3	1	0	0	0	0	3	1	4	0
1580	2	13	1	1	0	1	1	1	0	0	1	1	1	0	0	0	0	1	1	1	1	0	0	0	2	0	0	1	0	0	1	0	1	0	0	2	1	0	0	0	0	0	0	1	0	5	2	1	3
1581	2	13	0	1	0	1	0	0	0	2	0	1	0	0	0	0	0	0	0	0	0	0	0	0	0	0	0	0	0	0	0	0	0	0	0	2	2	0	0	0	0	0	0	0	0	2	0	0	0
1582	2	14	0	1	0	1	1	0	0	0	0	1	1	0	0	0	0	0	1	1	1	0	0	0	1	0	0	1	0	0	0	0	0	0	0	2	1	0	0	0	0	0	0	0	0	4	1	0	2
1583	2	13	1	1	0	1	2	0	0	0	0	2	1	0	0	0	0	2	1	0	0	0	0	0	0	1	2	0	0	2	0	0	0	0	0	2	3	0	0	2	2	0	0	0	3	7	0	0	2
1584	2	13	1	1	0	0	2	0	0	0	1	1	1	0	0	0	0	2	3	3	2	1	0	1	2	0	2	1	1	4	2	0	0	1	1	3	3	1	1	0	2	0	0	0	0	9	7	1	9
1585	2	13	1	1	0	1	2	0	0	0	1	1	0	0	0	0	0	0	1	0	1	0	0	0	0	0	0	0	0	0	0	0	0	0	0	2	1	0	0	0	1	0	0	0	0	4	0	0	1
1586	2	13	0	1	0	1	2	0	4	2	1	1	2	2	3	1	0	0	1	3	0	0	0	1	0	1	2	0	0	0	0	0	1	1	1	0	3	4	0	1	0	0	0	0	4	9	11	7	1
1587	2	13	1	1	0	1	2	0	0	0	1	0	2	0	0	0	0	1	0	0	0	1	0	0	0	1	1	1	0	0	1	0	0	0	1	2	2	0	0	0	1	0	0	0	0	6	0	0	1
1588	2	13	1	1	0	1	1	0	0	1	0	1	1	0	0	0	0	1	1	0	0	1	0	0	1	1	0	0	1	0	1	0	1	0	1	2	1	0	0	0	1	0	0	0	0	5	1	0	2
1589	2	13	0	1	0	1	2	0	0	1	0	1	2	0	0	1	0	1	1	0	1	1	0	0	0	0	0	0	0	0	0	0	0	0	0	1	2	1	0	0	2	0	0	0	0	7	1	0	1
1590	2	13	0	1	0	1	3	1	3	1	0	1	2	1	0	0	0	2	2	2	2	1	0	0	2	2	0	1	2	1	0	0	1	1	4	2	2	1	1	2	1	0	4	2	0	10	8	6	9
1591	2	14	1	1	0	1	0	0	0	0	2	2	1	0	1	0	2	1	1	0	1	1	0	0	0	1	0	1	0	0	0	0	1	0	0	2	0	0	0	0	0	1	0	1	0	3	0	3	1
1592	2	14	1	1	0	1	2	0	0	0	0	1	2	0	0	0	0	1	2	1	0	1	0	2	1	1	0	1	0	0	0	0	1	0	0	2	2	0	0	0	1	0	0	0	1	9	3	0	1
1593	2	13	0	1	0	1	2	4	1	2	1	3	2	3	1	3	4	0	3	2	4	3	0	2	4	2	1	4	0	0	2	1	2	1	4	1	4	0	0	4	1	1	1	1	0	13	12	4	12
1594	2	13	1	1	0	1	2	2	0	2	2	1	4	1	4	1	0	1	1	0	2	1	0	1	0	2	0	0	0	0	1	0	1	0	3	4	4	1	0	1	4	2	0	2	0	12	5	8	5
1595	2	13	1	1	0	1	1	1	0	1	2	0	1	1	0	0	0	0	0	1	0	1	0	0	0	1	0	0	0	0	0	0	0	0	1	1	2	0	0	2	0	0	0	0	1	4	3	0	1
1596	2	13	1	0	0	1	2	2	0	1	1	1	4	1	0	0	0	1	3	2	2	1	1	1	2	1	2	2	2	1	2	1	3	1	1	1	4	1	0	0	1	0	0	0	1	16	10	0	6
1597	2	13	0	1	0	1	1	0	0	1	2	2	2	0	0	1	0	1	1	0	0	1	0	0	0	0	0	0	0	0	0	0	0	0	0	2	1	0	0	0	0	0	0	0	0	5	0	0	0
1598	2	13	0	1	0	0	1	1	4	0	3	0	2	0	0	0	2	0	2	0	0	0	0	0	0	1	0	1	0	0	0	0	0	0	1	3	4	0	1	0	0	0	1	0	1	9	1	5	1
1599	2	14	1	1	0	0	3	0	0	0	0	2	2	0	0	0	0	2	2	2	1	0	0	1	1	1	1	2	1	0	2	0	1	1	1	0	2	0	0	1	1	0	0	0	0	10	5	0	3
1600	2	13	0	0	0	1	0	1	0	2	0	1	0	0	0	1	0	0	2	0	0	0	0	0	1	1	0	0	0	0	0	0	0	0	0	2	0	0	0	0	0	0	0	0	0	2	1	0	1
1601	2	13	0	1	0	1	2	1	0	0	4	4	4	0	0	0	3	3	4	0	0	0	3	1	0	1	4	4	0	0	0	0	2	0	0	4	0	0	0	0	0	1	0	0	0	12	2	1	0
1602	2	13	0	1	0	1	4	1	0	2	4	3	1	0	0	0	0	0	3	0	0	2	0	0	0	1	0	0	0	0	0	0	0	0	0	2	4	0	0	1	3	0	0	0	0	12	1	0	0
1603	2	15	0	1	0	1	0	2	3	4	2	1	2	1	0	0	0	0	0	4	1	1	0	4	2	1	1	1	4	0	0	0	0	0	0	1	4	1	0	0	0	0	0	1	2	6	16	4	3
1604	2	14	0	1	0	1	1	0	0	0	1	2	3	0	0	4	0	1	3	1	1	2	1	0	1	2	1	0	1	0	0	0	1	0	0	0	4	0	0	1	1	0	0	1	1	12	2	1	2
1605	2	14	0	1	0	1	2	1	0	1	3	4	4	0	0	1	0	0	3	2	1	1	0	1	2	1	0	1	0	1	0	0	1	0	2	1	4	1	0	0	2	0	0	0	4	14	5	0	6
1606	2	14	0	1	0	1	1	0	0	1	1	0	2	0	0	1	0	0	1	1	1	1	0	0	0	0	1	0	0	0	0	0	0	0	0	1	1	1	0	0	2	0	0	0	0	5	2	0	1
1607	2	14	1	1	0	1	0	0	4	0	1	2	3	2	0	0	0	1	1	3	1	0	1	0	1	1	1	1	1	1	4	2	0	1	1	1	2	1	0	0	2	0	0	0	0	6	8	4	4
1608	2	13	1	1	0	0	0	0	0	0	0	0	1	0	2	0	0	0	1	1	0	0	0	0	0	1	0	0	0	0	1	0	0	0	0	1	2	0	0	0	0	0	0	0	0	4	1	2	0
1609	2	13	1	1	0	1	1	1	0	0	1	1	2	1	0	0	0	1	2	1	1	1	1	1	1	0	1	0	1	0	0	0	0	1	1	1	1	1	0	0	2	0	0	0	0	6	7	0	3
1610	2	12	1	1	0	0	0	0	0	0	1	0	0	0	1	0	0	0	0	1	0	0	0	0	0	0	0	0	0	0	2	0	0	0	0	1	0	0	0	0	0	0	0	0	0	0	1	1	0
1611	2	13	1	1	0	1	2	0	0	1	0	1	0	0	0	0	0	1	1	0	0	0	0	0	0	0	0	1	0	0	0	0	0	0	0	0	1	0	0	0	0	0	0	0	0	4	0	0	0
1612	2	13	1	1	0	1	2	0	1	2	0	1	1	0	0	1	0	0	0	0	0	0	0	0	0	0	0	0	0	0	0	0	0	0	0	2	2	0	0	0	1	0	0	0	0	5	0	1	0
1613	2	13	0	1	0	1	2	1	1	1	0	0	1	0	0	1	0	1	1	0	0	1	0	0	1	0	0	0	0	0	0	0	0	0	0	0	1	0	0	0	0	0	0	0	0	5	1	1	1
1614	2	14	1	1	0	1	1	0	0	0	1	0	0	0	0	0	0	0	1	0	0	0	0	0	1	0	1	0	0	0	2	0	0	0	0	2	1	0	0	1	1	0	0	0	0	3	0	0	1
1615	2	14	0	1	0	1	2	2	0	0	0	0	1	0	0	0	0	0	1	2	0	0	0	0	0	0	0	0	0	0	0	0	0	0	1	1	1	0	0	1	0	0	0	0	0	5	4	0	1
1616	2	14	1	0	0	1	2	0	1	1	0	2	1	0	0	0	0	0	3	0	0	1	0	0	0	0	0	1	0	0	0	0	0	0	0	1	4	0	0	4	4	0	0	0	1	10	0	1	0
1617	2	14	0	1	0	1	3	2	0	1	3	1	4	0	0	1	4	0	4	0	0	0	0	0	0	1	0	0	0	0	0	0	0	0	0	2	4	0	0	1	0	0	0	1	1	15	2	1	0
1618	2	13	0	1	0	1	4	0	0	0	0	0	1	4	4	4	4	4	4	4	4	4	4	4	4	4	4	4	4	4	4	4	4	4	4	4	4	4	4	4	4	4	4	4	4	17	24	16	16
1619	2	12	1	1	0	1	1	0	0	1	0	0	2	0	0	0	0	0	1	0	0	0	0	0	1	0	1	0	0	0	0	0	1	0	1	0	1	0	0	0	1	0	0	0	0	6	0	0	2
1620	2	13	1	1	0	1	1	0	0	0	0	0	0	0	0	0	0	0	0	0	0	0	0	0	0	0	0	0	0	0	0	0	0	0	0	0	1	0	0	0	0	0	0	0	0	2	0	0	0
1621	2	14	1	1	0	1	2	0	0	0	1	0	1	0	0	0	0	0	1	0	0	0	0	0	0	0	0	0	0	0	0	0	0	0	0	0	3	0	0	0	0	0	0	0	1	7	0	0	0
1622	2	12	0	1	0	1	2	0	0	0	0	0	2	0	0	1	0	1	2	0	1	1	0	0	1	1	0	0	0	0	0	0	0	0	1	0	1	1	0	2	0	0	0	0	0	7	1	0	3
1623	2	12	0	1	0	1	1	0	0	0	1	1	1	0	0	0	0	0	1	0	1	0	0	0	1	0	0	0	0	0	0	0	1	0	1	0	1	1	0	0	0	0	0	0	0	5	1	0	3
1624	2	12	1	1	0	0	1	0	3	0	1	0	1	0	0	0	0	2	1	1	0	0	0	1	0	1	1	1	0	0	0	0	1	0	0	1	4	0	0	1	0	0	0	1	1	8	2	4	0
1625	2	12	1	1	0	1	1	0	2	0	1	1	0	0	2	0	0	0	2	0	0	0	0	0	2	0	1	0	1	0	0	0	0	1	2	1	0	0	0	3	0	0	1	1	1	3	2	5	4
1626	2	13	1	1	0	1	0	0	0	0	1	1	2	0	0	0	0	0	0	0	0	0	0	0	0	0	0	0	0	0	0	0	0	0	1	0	0	0	0	0	0	0	0	0	0	2	0	0	1
1627	2	13	1	1	0	0	0	0	1	1	1	0	0	0	0	0	0	0	0	0	1	0	0	0	0	0	1	0	0	0	0	0	0	0	0	0	1	1	0	2	1	0	0	0	1	1	1	1	1
1628	2	13	0	1	0	1	4	0	1	3	0	0	4	0	0	4	4	0	4	0	0	4	4	4	4	4	0	4	0	4	4	4	4	0	0	4	4	0	4	0	4	4	0	4	4	20	4	13	8
1629	2	12	0	1	0	1	2	0	2	2	1	3	4	0	0	1	0	1	3	0	4	0	0	0	2	1	0	2	0	0	2	0	0	0	1	2	4	2	0	0	1	1	0	2	0	13	2	5	7
1630	2	14	1	1	0	1	1	1	2	2	2	1	2	0	1	2	0	1	3	4	3	1	1	0	2	1	1	2	0	3	4	0	1	0	3	3	2	1	1	3	1	0	0	1	1	9	6	5	11
1631	2	13	0	1	0	1	0	1	0	0	0	0	0	0	0	0	0	0	0	0	0	0	0	1	1	0	0	0	0	0	0	0	0	0	1	2	1	0	0	0	2	0	0	0	0	1	2	0	2
1632	2	12	1	1	0	1	2	0	0	0	1	0	0	0	0	0	0	0	1	0	1	0	0	0	1	0	1	0	0	0	0	0	0	0	0	0	1	0	0	0	1	0	0	0	0	4	0	0	2
1633	2	13	0	1	0	1	2	0	0	2	3	0	3	2	3	1	0	0	0	0	1	0	0	2	2	3	0	4	3	2	2	2	1	3	2	3	4	4	4	4	4	2	0	1	0	10	14	10	7
1634	2	13	0	1	0	1	1	0	0	0	0	0	0	0	0	0	0	0	0	0	0	0	0	0	0	0	0	0	0	0	0	0	0	0	1	1	0	0	0	0	0	0	0	0	0	1	0	0	1
1635	2	13	0	1	0	0	4	2	4	0	2	0	2	0	0	0	0	0	2	3	1	0	0	1	0	0	1	1	0	0	0	0	1	0	0	1	4	1	0	0	0	0	0	0	0	13	7	4	1
1636	2	14	0	1	0	1	3	0	1	1	1	1	2	1	0	1	2	0	1	1	2	2	1	0	3	1	2	1	0	0	0	2	0	0	2	2	3	1	1	1	1	1	0	0	0	9	3	3	7
1637	2	12	0	1	0	1	3	0	1	3	4	0	2	0	0	4	1	0	2	0	4	1	0	0	4	1	4	1	1	0	4	0	0	0	2	3	1	1	0	1	2	0	0	1	0	8	2	2	10
1638	2	13	1	1	0	0	0	0	0	0	0	0	1	0	0	0	0	0	0	0	0	0	0	0	0	0	0	0	0	0	0	0	0	0	0	0	0	0	0	0	1	0	0	0	0	1	0	0	0
1639	2	11	0	1	0	1	0	1	0	2	0	1	0	0	1	0	0	0	0	1	0	0	0	1	0	0	1	0	0	0	0	0	0	0	1	0	0	0	0	1	0	2	0	0	0	0	3	3	1
1640	2	13	0	1	0	1	3	4	0	0	0	0	1	2	4	4	4	0	2	3	0	0	2	0	0	2	0	1	2	2	1	1	2	2	2	1	3	1	3	1	0	2	3	3	1	11	14	12	4
1641	2	13	1	1	0	1	2	0	2	1	1	0	1	0	0	0	2	1	2	1	0	1	2	1	0	0	0	2	1	0	0	0	1	1	1	1	3	1	0	1	4	1	0	2	3	9	5	5	1
1642	2	14	0	1	0	1	4	1	0	0	2	1	2	0	0	0	0	1	1	2	0	1	0	0	0	1	0	0	1	0	0	0	2	0	0	2	4	1	0	0	0	0	1	0	0	13	5	0	0
1643	2	13	1	1	0	0	4	0	1	1	0	2	3	0	0	0	0	0	3	0	2	2	0	1	3	2	1	0	0	0	1	0	0	0	0	2	4	0	0	3	2	0	2	0	0	14	1	1	5
1644	2	13	0	1	0	1	2	0	0	1	0	0	1	0	0	0	0	1	1	0	1	1	0	0	0	0	0	0	0	0	0	0	0	0	1	1	1	0	0	0	1	0	0	0	0	5	0	0	2
1645	2	14	0	1	0	1	0	0	2	2	2	0	3	1	0	2	0	2	2	0	3	1	0	0	2	2	1	0	0	0	0	0	2	0	4	1	4	2	1	3	0	0	4	0	0	11	3	3	9
1646	2	14	0	1	0	1	2	0	0	1	0	0	1	4	0	0	0	0	1	1	0	0	0	4	0	0	0	0	0	0	0	0	0	4	0	1	2	1	0	1	0	0	0	0	0	6	14	0	0
1647	2	14	0	1	0	1	0	0	0	0	1	0	2	0	0	0	0	0	0	0	0	1	0	0	0	0	1	1	0	1	0	0	0	0	0	2	0	0	0	0	0	0	0	1	2	2	0	1	1
1648	2	14	0	1	0	1	1	0	0	1	1	0	2	0	0	0	0	0	1	0	0	0	0	0	0	1	1	0	0	0	0	0	0	0	1	1	1	0	0	0	1	1	0	0	0	5	0	1	1
1649	2	13	0	1	0	0	2	0	2	1	1	1	3	1	2	0	4	1	2	1	1	1	4	0	1	2	0	1	1	2	1	2	2	3	0	0	3	2	2	2	1	2	1	1	3	12	8	9	4
1650	2	13	1	1	0	1	2	0	0	1	3	0	0	0	0	0	0	1	1	0	0	1	0	1	1	1	1	1	0	0	1	0	0	0	1	2	2	0	0	0	1	0	1	0	2	5	1	0	2
1651	2	13	1	1	0	1	0	0	0	0	2	0	0	0	0	0	0	1	0	0	0	0	0	0	0	0	0	0	0	0	1	0	0	0	0	1	1	0	0	0	1	0	2	0	0	1	0	0	0
1652	2	13	1	1	0	1	0	0	0	0	0	0	2	0	4	0	0	1	0	0	0	4	0	0	0	0	4	0	0	0	0	4	0	0	2	0	0	0	0	3	2	0	0	0	0	2	0	4	2
1653	2	13	1	1	0	1	0	1	0	0	0	0	0	0	0	1	0	0	0	1	0	0	0	1	1	0	1	0	0	0	0	0	0	2	0	0	0	0	0	3	0	0	0	0	0	0	5	0	1
1654	2	15	0	1	0	1	3	1	4	4	0	0	1	4	4	4	0	0	0	1	0	0	0	0	1	0	0	0	0	0	1	0	0	0	0	0	1	0	0	1	0	0	0	0	0	5	6	8	1
1655	2	13	0	1	0	1	3	1	0	1	2	2	3	1	0	2	0	3	1	2	1	2	0	1	0	1	4	0	0	1	1	3	1	0	1	1	3	1	0	1	1	1	0	0	0	11	6	1	3
1656	2	14	1	1	0	1	2	0	1	1	0	1	1	0	0	1	0	1	0	0	1	1	0	0	0	1	0	1	0	1	0	0	0	0	0	2	2	0	0	2	0	0	0	0	2	5	0	1	2
1657	2	13	0	1	0	1	2	0	3	1	2	1	2	1	4	2	1	0	2	0	1	0	0	0	1	1	1	0	0	1	0	0	2	1	0	1	2	0	0	1	1	0	0	1	2	10	2	8	3
1658	2	15	0	1	0	1	3	2	2	3	3	2	2	2	1	0	0	0	2	2	2	1	0	0	2	2	1	1	2	0	1	1	1	2	2	3	2	1	1	2	1	0	1	1	0	10	11	5	6
1659	2	13	1	1	0	1	0	1	0	0	3	0	0	0	0	0	0	0	0	1	0	0	0	0	0	0	1	0	0	0	1	0	1	0	0	1	0	0	0	0	0	0	0	0	0	1	2	0	0
1660	2	16	0	1	0	0	1	4	4	2	4	2	2	2	0	1	0	3	1	4	1	1	1	1	2	1	1	1	4	1	0	0	1	4	0	4	2	1	0	0	4	1	0	0	0	7	20	5	4
1661	2	12	1	1	0	0	4	1	4	4	0	4	1	2	2	0	0	4	4	2	1	3	0	1	4	4	0	0	0	0	1	0	3	0	1	2	4	0	0	2	4	0	0	0	0	16	6	6	6
1662	2	13	1	1	0	1	1	0	1	1	2	0	1	0	0	0	0	2	3	1	0	0	0	0	3	0	2	1	0	1	3	1	1	1	1	2	3	0	0	2	2	0	0	0	0	9	2	1	5
1663	2	13	1	1	0	1	3	1	0	0	4	0	2	1	0	0	0	0	4	1	1	0	0	2	1	0	4	0	1	0	0	0	1	2	1	1	4	0	0	0	0	0	0	0	0	14	8	0	3
1664	2	13	1	1	0	1	3	1	4	1	1	0	2	1	2	0	0	1	1	0	1	1	0	2	0	2	2	0	0	0	0	0	1	1	0	0	2	1	1	0	0	0	0	0	0	9	6	7	1
1665	2	14	0	1	0	0	3	2	4	1	3	1	2	3	1	1	1	0	2	3	1	1	2	3	1	2	1	1	2	0	0	1	2	3	0	3	2	3	1	2	3	1	0	1	2	11	19	8	2
1666	2	14	0	1	0	0	1	3	1	2	1	2	1	4	4	3	1	1	2	3	1	1	0	1	2	2	1	1	1	0	0	0	0	2	1	1	2	3	1	1	1	1	1	3	1	6	17	10	4
1667	2	13	0	1	0	1	3	1	0	1	3	2	1	2	0	1	1	2	1	0	1	1	1	1	1	4	2	2	1	0	0	1	1	0	2	4	1	0	0	0	0	0	0	0	0	7	5	0	4
1668	2	14	0	1	0	1	2	2	0	1	3	3	2	0	0	0	1	1	2	1	2	0	0	0	3	1	3	2	0	0	0	0	3	0	3	4	4	1	0	0	0	1	0	1	0	13	4	2	8
1669	2	13	1	1	0	1	1	1	1	0	1	2	2	1	1	1	0	2	2	3	1	0	0	1	2	2	1	1	0	0	1	0	1	1	1	4	3	0	0	4	0	0	0	2	4	9	7	4	4
1670	2	13	1	1	0	0	3	0	2	0	0	3	3	0	1	0	0	3	2	0	2	0	0	0	0	1	0	1	2	0	1	3	0	0	1	1	3	0	0	0	2	0	1	0	1	11	2	3	3
1671	2	14	0	1	0	1	1	2	3	2	2	3	2	1	4	3	1	2	4	3	4	3	2	2	3	3	1	2	2	1	2	0	3	0	1	0	2	3	0	4	2	0	2	0	4	12	13	7	9
1672	2	14	0	1	0	1	2	0	0	1	0	0	2	0	0	0	0	0	0	0	0	1	0	0	0	0	1	0	0	0	0	0	0	0	0	1	1	0	0	0	0	0	0	0	0	5	0	0	0
1673	2	13	1	1	0	1	1	0	1	0	0	0	1	0	0	0	0	0	0	0	0	0	0	0	0	1	0	0	0	0	0	0	0	0	0	0	1	0	0	0	0	0	0	1	0	3	0	2	0
1674	2	13	1	1	0	1	3	0	0	2	3	4	4	0	0	2	0	1	2	2	1	2	0	0	4	2	0	0	0	0	0	0	3	0	0	0	1	0	0	3	4	1	0	1	0	13	2	2	5
1675	2	14	0	1	0	0	2	0	0	0	1	1	2	0	1	0	0	0	3	0	1	0	0	0	2	0	0	0	0	0	0	0	1	0	0	1	2	0	0	0	0	0	0	0	0	10	0	1	3
1676	2	13	1	1	0	1	1	0	1	0	0	1	3	0	0	0	0	0	1	0	0	0	0	0	0	1	0	0	0	0	0	0	0	0	2	1	4	0	0	2	0	0	0	0	0	9	0	1	2
1677	2	13	1	1	0	1	2	2	1	1	3	2	2	1	1	1	0	1	1	1	2	1	2	1	1	1	1	0	0	0	0	0	1	0	0	1	2	0	1	0	0	0	0	1	3	8	5	4	3
1678	2	14	0	1	0	1	1	1	1	2	0	1	0	1	0	0	1	1	0	0	1	1	0	0	2	1	0	0	0	0	2	0	2	0	2	2	0	1	0	0	0	0	0	0	1	3	3	1	5
1679	2	14	0	1	0	0	0	0	1	0	1	1	1	0	0	0	0	2	0	0	1	0	0	0	0	0	0	1	0	0	0	0	1	0	0	0	1	0	0	0	1	0	0	0	0	3	0	1	1
1680	2	13	1	1	0	1	1	0	0	0	0	0	0	0	0	0	0	1	1	0	0	0	0	0	1	0	1	0	0	0	1	0	1	0	1	0	2	0	0	0	0	1	0	0	0	5	0	1	2
1681	2	13	0	1	0	1	0	0	1	2	1	2	2	1	1	1	0	1	2	1	3	1	0	1	3	0	1	0	1	0	0	0	0	1	2	3	2	1	1	2	0	0	0	1	0	6	6	4	8
1682	2	13	0	1	0	1	1	0	0	1	1	0	1	0	2	0	2	1	0	0	0	1	0	0	0	0	1	1	0	0	1	0	0	0	0	3	1	0	0	1	1	0	0	0	0	3	0	2	0
1683	2	14	0	1	0	1	1	2	0	1	3	0	1	1	0	0	4	2	2	1	0	0	0	0	0	1	1	0	0	0	1	0	1	0	0	3	1	1	0	1	0	0	0	0	0	6	5	0	0
1684	2	13	1	1	0	1	2	1	0	1	0	2	4	1	1	0	0	4	2	0	1	1	0	2	1	2	1	2	1	0	0	0	4	2	3	3	4	4	1	1	2	1	2	2	0	16	11	5	5
1685	2	12	1	1	0	1	2	0	0	1	0	2	2	0	0	1	0	1	1	0	0	0	0	0	0	0	0	1	0	0	0	0	1	0	0	1	4	0	0	3	0	0	0	0	0	10	0	0	0
1686	2	14	1	1	0	1	2	0	0	0	3	1	3	1	0	1	0	1	1	1	0	1	0	0	0	1	0	0	1	0	1	0	1	0	0	2	1	0	0	1	1	0	1	0	0	8	3	0	0
1687	2	14	0	1	0	1	4	1	1	4	4	4	3	0	2	4	0	1	4	0	1	1	0	0	2	2	2	1	1	0	0	0	2	0	3	4	4	3	0	4	4	0	0	0	4	17	5	3	6
1688	2	13	0	1	0	1	1	1	0	0	0	1	1	0	0	0	0	0	1	0	0	0	0	1	0	1	0	0	0	0	0	0	1	0	0	1	0	0	0	0	1	0	0	0	1	4	2	0	0
1689	2	14	0	1	0	1	2	0	0	1	1	2	2	1	1	1	1	1	1	1	0	1	0	0	1	1	2	1	0	0	1	0	1	0	1	1	2	1	0	0	1	0	0	0	0	8	3	1	2
1690	2	13	1	1	0	1	2	1	1	0	1	1	1	1	0	0	0	1	1	1	1	1	0	1	1	0	1	1	0	1	0	1	1	1	1	1	2	1	0	1	1	0	0	1	0	7	6	2	4
1691	2	13	0	1	0	1	3	3	2	2	2	2	3	1	0	2	0	2	3	0	1	1	0	0	0	0	1	1	1	1	0	0	3	0	3	2	4	0	2	2	2	2	0	0	4	16	5	6	5
1692	2	13	0	0	0	1	2	0	0	1	0	0	2	0	0	0	0	0	0	0	0	0	0	0	0	0	1	0	0	0	0	0	1	0	1	1	2	0	0	0	0	0	1	1	0	7	0	1	1
1693	2	14	0	1	0	1	2	0	0	1	0	2	3	0	0	0	0	2	2	0	0	0	0	0	0	0	0	0	0	0	0	0	0	0	1	0	3	1	0	2	0	0	0	0	0	10	1	0	1
1694	2	14	1	1	0	1	2	0	0	0	0	2	1	0	0	0	0	1	0	0	0	0	0	0	0	0	0	0	0	0	1	0	0	0	1	2	3	0	0	0	2	0	0	0	0	6	0	0	1
1695	2	13	1	1	0	1	1	0	0	0	1	1	1	0	0	0	1	2	1	0	0	0	0	0	0	0	0	0	0	0	0	0	0	0	1	1	1	0	0	0	3	0	0	1	0	4	0	1	1
1696	2	13	1	1	0	1	0	0	0	0	1	0	1	0	0	0	1	2	2	0	1	0	0	1	2	1	0	0	1	0	0	0	0	0	1	2	1	1	0	1	1	0	0	1	0	4	3	1	4
1697	2	14	1	1	0	1	1	0	0	1	2	2	3	0	0	0	1	3	4	2	0	0	0	0	0	4	1	2	0	0	0	0	2	0	0	1	4	0	0	4	4	0	0	2	0	14	2	2	0
1698	2	13	1	1	0	0	2	3	1	2	1	2	1	0	0	0	1	3	1	2	0	1	0	0	3	1	1	1	0	0	1	0	1	0	3	2	4	0	0	0	0	0	0	0	0	9	5	1	6
1699	2	14	0	1	0	1	0	0	0	2	0	0	1	0	0	0	4	0	0	0	1	0	0	0	2	0	0	2	0	0	2	0	0	0	0	0	0	0	0	0	0	0	0	0	0	1	0	0	3
1700	2	13	0	1	0	1	2	0	0	0	0	0	2	0	0	0	0	0	0	0	0	0	0	0	0	0	0	0	0	0	0	0	0	0	0	1	0	0	0	0	0	0	0	0	0	4	0	0	0
1701	2	13	1	1	0	0	1	0	3	0	1	1	0	0	0	0	1	0	3	0	0	1	0	0	1	0	1	0	0	0	0	0	0	0	1	1	3	0	1	0	3	0	0	2	2	7	0	6	2
1702	2	14	1	1	0	1	1	0	0	1	0	1	2	0	2	0	0	0	0	0	0	1	0	0	0	0	0	0	0	0	0	0	1	0	0	0	2	1	0	1	0	1	0	0	0	6	1	3	0
1703	2	14	1	1	0	1	2	0	0	1	0	0	0	0	0	0	0	1	1	0	0	0	0	0	1	1	0	0	0	0	0	0	1	0	0	2	2	0	0	0	0	0	0	0	0	6	0	0	1
1704	2	14	0	1	0	1	0	0	0	1	4	0	1	0	0	0	0	0	0	0	1	0	0	0	0	0	1	0	0	0	0	0	0	0	0	4	0	2	0	0	1	0	0	0	0	1	2	0	1
1705	2	14	1	1	0	1	1	0	0	0	1	0	0	0	0	0	0	0	0	0	0	0	0	0	0	0	0	0	0	0	0	0	0	0	0	2	1	0	0	0	0	0	0	0	0	2	0	0	0
1706	2	14	0	1	0	1	0	0	0	1	0	0	2	0	0	0	0	2	0	0	1	0	0	0	1	0	0	2	0	0	0	0	0	0	0	2	0	0	0	0	2	0	0	0	0	2	0	0	2
1707	2	13	0	1	0	1	1	0	0	0	2	0	1	0	2	0	1	0	1	0	0	0	0	0	1	0	0	1	0	0	0	0	1	0	0	0	1	1	0	0	1	0	0	0	0	5	1	2	1
1708	2	12	1	1	0	1	3	1	0	0	0	2	1	0	0	0	0	1	2	0	0	0	0	0	0	0	0	0	0	0	0	0	0	0	0	1	3	0	0	0	2	0	0	0	0	9	1	0	0
1709	2	14	0	1	0	1	2	3	0	2	1	2	2	1	0	1	0	2	4	1	4	1	0	0	2	1	0	0	0	0	0	0	1	0	0	1	2	1	0	4	4	1	0	1	0	11	6	2	6
1710	2	13	1	1	0	1	3	1	1	1	2	3	2	1	0	1	3	2	2	1	3	1	2	2	2	1	0	3	2	0	0	0	0	1	3	2	2	0	0	1	3	2	0	2	0	9	8	5	8
1711	2	13	0	1	0	0	3	1	0	2	1	0	3	1	0	1	0	2	3	0	2	1	0	0	3	4	1	2	1	2	0	3	0	0	0	2	1	0	1	0	1	0	0	0	1	10	3	1	7
1712	2	14	1	1	0	1	1	1	2	3	4	1	3	4	3	3	3	2	2	1	3	2	2	2	2	3	1	3	2	3	3	3	1	2	2	2	2	1	2	1	1	1	1	0	0	9	13	8	10
1713	2	12	1	1	0	0	1	0	0	3	1	2	2	1	0	2	0	1	0	1	0	2	0	0	0	1	0	1	1	0	1	0	0	0	0	3	0	0	0	1	1	0	1	0	0	3	3	0	0
1714	2	14	1	1	0	1	2	2	2	1	1	2	2	2	0	1	1	2	0	3	1	1	0	1	1	1	2	2	1	0	1	1	2	1	2	1	2	1	0	1	3	0	0	0	2	8	11	2	4
1715	2	13	0	1	0	1	0	0	1	4	1	1	2	1	4	1	0	1	0	1	1	2	0	1	1	2	1	0	0	0	0	0	2	1	1	1	3	0	0	0	2	0	0	0	0	7	4	5	3
1716	2	14	0	1	0	1	1	1	4	3	2	2	1	1	4	4	0	1	1	0	0	0	0	0	1	3	0	0	0	0	0	0	2	0	0	1	0	1	0	0	3	0	0	0	0	5	3	8	1
1717	2	14	1	1	0	1	1	1	0	1	2	0	1	0	0	0	0	0	1	0	0	0	0	0	0	0	0	0	0	0	0	0	0	0	1	1	1	0	0	0	1	0	0	0	0	4	1	0	1
1718	2	13	1	1	0	1	2	0	1	1	0	2	2	0	0	0	0	1	3	0	1	0	0	0	1	1	0	0	0	0	0	0	0	0	1	1	3	0	0	0	3	0	0	0	0	10	0	1	3
1719	2	13	0	1	0	1	2	0	1	0	2	2	3	0	0	0	0	3	1	1	1	1	0	0	0	1	0	1	1	0	0	0	1	0	0	0	0	2	0	0	1	0	0	0	0	7	4	1	1
1720	2	13	1	1	0	1	3	1	3	1	3	1	3	0	0	0	1	1	2	1	1	1	0	1	1	1	1	1	0	0	0	0	0	0	0	4	4	1	0	0	2	0	0	0	0	12	4	3	2
1721	2	14	0	1	0	0	1	1	0	2	0	1	2	1	2	1	0	1	2	1	1	0	0	0	0	1	0	0	0	0	0	0	1	0	0	1	0	0	1	3	2	1	0	0	0	6	3	4	1
1722	2	13	0	1	0	1	0	0	0	2	0	1	1	0	0	0	0	1	1	1	2	0	0	0	3	0	0	0	0	0	1	0	2	0	1	1	2	0	0	0	0	0	0	0	0	6	1	0	6
1723	2	13	0	1	0	1	2	0	0	1	1	2	3	0	0	0	1	2	3	1	1	1	0	0	1	1	1	0	0	0	0	0	4	0	1	0	4	0	1	2	1	1	0	0	0	16	1	2	3
1724	2	14	0	1	0	1	1	0	0	2	4	4	2	0	0	0	0	2	0	0	0	0	0	0	0	4	0	0	0	0	0	0	4	0	0	0	4	0	0	0	0	0	0	0	0	11	0	0	0
1725	2	13	1	1	0	1	2	0	0	1	0	1	0	0	0	0	0	1	1	0	0	0	0	0	0	1	0	0	0	0	0	0	1	0	0	0	1	0	0	1	1	0	0	0	0	5	0	0	0
1726	2	13	1	1	0	1	2	0	0	0	1	1	2	0	0	0	0	1	1	0	1	0	0	0	1	0	0	0	0	0	0	0	0	0	1	1	2	0	0	2	1	0	0	0	0	7	0	0	3
1727	2	13	0	1	0	0	0	0	0	0	2	1	0	0	1	0	1	0	0	0	0	0	0	0	1	0	0	2	0	0	0	0	0	0	0	0	0	0	0	0	1	0	0	0	0	0	0	1	1
1728	2	14	1	1	0	1	0	0	0	0	0	0	2	0	0	0	0	0	1	0	0	0	0	0	0	0	0	0	0	0	0	0	0	0	0	2	1	0	0	1	1	0	0	0	0	4	0	0	0
1729	2	13	0	1	0	1	1	0	0	0	1	1	1	0	0	0	0	0	1	0	0	1	0	0	0	0	1	0	0	0	0	0	0	0	0	2	1	1	0	0	0	0	0	0	0	4	1	0	0
1730	2	14	1	1	0	1	2	1	2	1	3	0	2	1	0	0	0	1	1	0	1	0	0	0	0	1	1	1	0	0	0	0	0	0	0	3	4	1	0	0	0	1	2	0	2	9	3	3	1
1731	2	13	1	1	0	1	1	0	1	1	0	1	1	1	0	0	0	1	1	1	2	1	0	0	2	1	2	1	1	1	1	0	1	0	0	1	3	0	0	1	2	0	0	0	0	7	3	1	5
1732	2	13	1	1	0	1	2	0	0	2	1	2	0	1	0	0	0	1	1	0	0	0	0	0	1	1	0	0	0	0	0	0	0	0	1	1	2	0	0	1	2	0	0	0	0	5	1	0	2
1733	2	13	1	1	0	1	1	0	0	1	2	0	1	0	0	0	0	1	0	0	0	1	0	0	0	0	0	1	0	0	0	0	0	0	0	1	2	1	0	2	2	0	0	0	0	4	1	0	0
1734	2	14	1	1	0	1	3	1	0	1	1	1	1	0	0	1	0	1	2	0	1	1	0	0	0	1	0	0	1	0	0	0	1	0	0	1	2	1	0	4	1	0	0	1	0	9	3	1	1
1735	2	14	0	1	0	1	3	0	0	1	1	0	2	0	0	0	0	1	2	1	1	1	0	0	2	1	0	0	0	0	1	0	1	0	1	2	4	0	0	0	0	0	0	1	0	12	1	1	4
1736	2	13	1	1	0	0	1	0	2	1	2	1	1	1	0	0	0	1	1	1	3	1	0	1	1	1	3	1	0	0	1	1	1	1	2	1	1	1	2	1	0	1	0	2	1	5	5	7	6
1737	2	14	0	1	0	1	2	0	1	1	2	0	2	1	0	0	0	0	1	1	0	1	0	0	0	0	0	1	0	0	0	0	0	0	0	1	3	1	0	0	1	0	0	0	0	8	3	1	0
1738	2	13	0	1	0	1	1	0	1	0	0	0	1	0	0	0	0	0	0	0	0	0	0	0	0	0	0	0	0	0	1	0	0	0	1	0	1	1	0	0	1	0	0	0	4	3	1	1	1
1739	2	13	0	1	0	0	1	1	1	1	1	2	3	1	0	0	0	2	1	0	1	1	0	0	0	1	0	1	0	1	0	0	1	0	0	1	2	1	0	0	1	0	0	1	0	8	3	2	2
1740	2	14	0	1	0	1	1	0	1	0	1	0	2	0	0	0	0	1	1	0	0	0	0	0	0	0	0	1	0	0	1	1	1	0	1	1	1	0	0	0	0	0	0	0	2	6	0	1	1
1741	2	12	0	1	0	1	1	0	0	1	0	0	2	0	0	0	0	0	1	0	0	0	0	0	0	0	0	0	0	0	0	0	0	0	0	1	1	0	0	0	1	0	0	0	1	5	0	0	0
1742	2	14	0	1	0	1	1	0	0	1	1	1	0	0	0	0	0	1	0	1	1	1	0	0	1	0	2	2	0	0	0	1	0	1	1	2	1	0	1	1	1	0	0	0	0	2	2	1	3
1743	2	13	0	1	0	1	2	0	0	2	0	1	1	0	0	0	0	0	2	1	1	1	0	0	0	1	0	1	0	0	1	0	0	0	0	1	2	0	0	0	1	0	0	0	0	7	1	0	1
1744	2	11	1	1	0	1	1	0	0	2	0	1	0	0	2	1	0	1	0	1	0	0	0	0	0	2	1	1	0	0	0	0	1	0	1	1	2	2	0	2	1	0	0	0	0	4	3	2	1
1745	2	13	0	1	0	1	2	0	0	0	1	0	2	0	0	0	0	1	1	0	0	0	0	0	1	1	4	0	0	0	0	0	2	0	0	1	2	1	0	0	0	1	0	0	1	9	1	1	1
1746	2	13	0	1	0	1	0	0	0	0	1	0	0	0	0	0	0	0	0	0	0	0	0	0	0	0	0	0	0	0	0	0	0	0	0	1	0	0	0	0	0	0	0	0	0	0	0	0	0
1747	2	13	0	1	0	1	1	0	0	1	0	1	1	0	0	1	0	1	1	0	0	1	0	0	0	0	0	0	0	0	0	0	0	0	0	0	1	0	0	0	1	1	0	0	0	4	0	1	0
1748	2	13	0	1	0	1	0	0	0	0	0	0	0	0	0	0	0	0	1	1	0	1	0	0	2	0	3	0	0	0	0	0	0	0	1	1	1	0	0	0	0	0	0	0	0	2	1	0	3
1749	2	14	0	1	0	1	2	4	1	3	1	2	4	3	1	2	0	1	2	0	2	2	0	0	3	0	1	2	3	1	2	1	0	0	0	4	2	1	3	0	0	0	0	0	0	10	11	5	6
1750	2	13	0	1	0	1	2	1	0	1	1	1	2	1	1	0	1	1	1	1	1	0	0	0	1	1	1	0	0	1	0	0	0	0	1	1	0	2	0	1	0	1	1	0	0	5	5	2	4
1751	2	14	0	1	0	1	0	0	0	0	0	1	3	0	1	0	0	2	1	0	2	1	0	0	2	1	0	1	0	0	0	1	1	0	1	1	2	0	0	0	2	1	0	0	0	7	0	2	5
1752	2	15	0	1	0	1	1	2	1	0	3	3	2	1	3	0	3	1	2	3	2	1	0	0	1	2	1	1	0	0	0	0	0	0	2	2	3	2	0	0	1	1	0	2	1	8	8	7	5
1753	2	15	0	1	0	1	0	3	0	1	2	2	0	2	0	0	4	4	4	0	0	0	0	4	0	0	0	0	4	0	4	0	0	4	0	4	0	0	0	4	4	0	0	0	0	4	17	0	0
1754	2	13	0	1	0	1	1	1	0	0	1	1	1	0	0	0	0	0	1	1	0	1	0	1	1	1	1	1	1	0	0	0	1	0	1	1	1	0	0	0	1	0	0	0	0	5	4	0	2
1755	2	14	0	1	0	1	2	0	0	1	1	0	2	0	0	0	0	0	1	0	0	1	0	0	0	0	0	1	0	0	0	0	0	0	0	1	2	1	0	0	1	0	0	0	0	7	1	0	0
1756	2	14	0	0	0	1	3	3	2	2	2	2	2	0	0	0	0	1	2	0	2	1	0	0	3	2	1	1	1	0	0	0	1	0	0	1	3	1	0	1	3	1	1	0	0	11	5	3	5
1757	2	13	0	1	0	1	1	1	3	3	0	1	2	3	3	3	0	2	1	1	2	2	2	1	2	2	1	2	3	2	2	2	2	1	1	1	1	1	3	1	2	1	1	1	1	7	11	11	7
1758	2	15	0	1	0	1	2	1	0	1	1	1	1	1	0	0	0	1	3	1	0	0	0	0	0	1	1	1	0	0	0	0	1	0	1	1	2	1	0	1	0	1	1	1	0	9	4	2	1
1759	2	14	1	1	0	1	1	0	1	1	2	1	1	0	0	1	0	1	1	1	0	1	0	0	1	1	0	0	0	0	0	0	0	0	0	2	1	1	0	0	1	0	0	0	0	4	2	1	1
1760	2	12	0	1	0	1	0	0	0	0	0	0	0	0	0	0	0	1	0	0	0	0	0	0	0	0	0	1	0	0	0	0	0	0	0	0	0	0	0	0	1	0	0	0	0	0	0	0	0
1761	2	13	1	1	0	0	1	0	1	1	0	0	1	0	0	0	0	0	0	0	0	0	0	0	0	0	1	0	0	0	0	0	0	0	0	1	0	0	0	0	1	0	0	0	0	2	0	1	0
1762	2	12	1	1	0	0	2	0	0	0	0	0	1	0	0	0	0	0	1	0	0	0	0	0	0	0	1	0	0	0	0	0	1	0	0	0	1	1	0	0	1	0	0	0	2	6	1	0	0
1763	2	14	1	1	0	1	1	0	0	0	0	0	0	0	0	0	0	1	0	0	0	0	0	0	1	0	0	0	0	0	0	0	0	0	0	0	0	0	0	1	1	0	0	0	0	1	0	0	1
1764	2	15	0	1	0	1	1	0	0	0	0	0	1	0	0	0	0	1	1	0	0	1	0	0	0	0	0	1	0	0	0	0	1	0	0	1	1	1	0	1	0	0	0	1	0	5	1	1	0
1765	2	14	1	1	0	1	0	0	2	1	1	1	3	0	0	0	0	1	1	1	1	0	0	0	1	1	2	1	1	0	2	0	0	0	2	2	2	1	1	0	0	0	0	1	0	6	3	4	4
1766	2	13	0	1	0	1	1	0	0	0	0	0	1	0	1	0	0	0	0	0	0	0	0	0	1	0	0	0	0	0	0	0	0	0	0	0	0	0	0	1	0	0	0	0	0	2	0	1	1
1767	2	13	1	1	0	1	0	0	0	1	3	1	1	0	0	0	0	1	1	1	0	1	0	0	1	0	0	1	0	1	0	0	2	0	1	1	1	0	0	1	0	1	0	1	0	5	1	2	3
1768	2	13	0	1	0	1	1	0	0	1	0	1	1	0	0	0	0	1	0	0	0	1	0	0	0	1	0	1	0	0	0	0	0	0	0	2	1	0	0	1	2	0	0	0	2	3	0	0	0
1769	2	14	0	1	0	1	1	0	0	3	0	0	0	1	0	0	0	1	0	1	2	2	0	0	2	0	3	0	4	0	3	0	0	0	4	2	0	0	0	0	0	0	0	4	1	1	6	4	8
1770	2	14	0	1	0	1	3	2	0	0	2	1	4	2	2	0	0	1	4	4	2	0	0	2	4	2	2	1	1	0	0	0	0	1	1	1	4	2	0	0	2	0	0	0	0	15	14	2	7
1771	2	14	0	1	0	1	1	0	0	0	1	0	2	0	0	0	0	0	1	0	1	0	0	0	2	0	2	1	0	0	0	0	1	0	2	1	3	1	0	0	0	1	0	0	0	8	1	1	5
1772	2	13	1	1	0	1	0	0	0	0	0	0	0	0	0	0	0	0	0	0	0	0	0	0	0	0	0	0	0	0	0	0	0	0	0	1	0	0	0	0	0	0	0	0	0	0	0	0	0
1773	2	13	0	1	0	1	0	1	1	1	1	2	2	0	1	0	0	0	1	0	1	0	0	0	1	1	0	0	0	0	0	0	0	0	0	0	0	0	0	1	1	0	0	0	0	3	1	2	2
1774	2	13	1	1	0	1	3	0	0	1	1	2	0	1	0	0	0	0	2	4	0	2	0	0	0	0	0	1	0	0	0	0	0	0	0	2	1	0	0	3	4	0	0	0	0	6	5	0	0
1775	2	13	1	1	0	1	2	0	0	0	1	0	1	0	0	0	0	0	0	0	1	0	0	0	2	0	0	0	2	0	3	0	0	0	0	1	0	0	0	0	0	0	0	1	0	3	2	1	3
1776	2	14	1	1	0	1	0	1	0	0	1	1	0	0	0	0	0	1	0	1	1	0	0	1	0	0	0	0	0	0	0	0	0	0	0	2	0	0	0	1	1	0	0	0	0	0	3	0	1
1777	2	12	1	1	0	1	1	0	0	0	1	0	0	0	0	0	0	2	0	0	0	0	0	0	1	1	0	0	0	0	0	0	1	0	0	1	0	0	0	0	0	0	0	0	0	2	0	0	1
1778	2	13	1	1	0	1	2	0	0	0	1	1	0	0	0	0	0	1	1	0	0	0	0	0	1	0	0	0	0	0	0	0	0	0	0	1	1	0	0	1	0	0	0	0	0	4	0	0	1
1779	2	13	1	1	0	1	0	0	0	1	0	0	1	0	0	1	0	0	0	4	1	2	0	0	1	1	0	2	0	0	0	0	0	0	0	1	1	1	0	1	0	0	0	0	0	2	5	0	2
1780	2	13	0	1	0	1	0	0	0	0	1	0	1	0	0	0	0	0	0	0	0	0	0	0	0	0	0	0	0	0	0	0	0	0	0	1	0	0	0	0	0	0	0	0	1	1	0	0	0
1781	2	14	0	1	0	1	2	0	0	1	3	1	1	0	0	0	0	0	1	0	1	0	0	0	2	0	1	1	1	0	0	0	2	0	0	1	3	1	0	3	0	4	0	0	0	9	2	4	3
1782	2	13	1	0	0	1	1	0	1	0	2	1	1	0	0	0	0	1	2	1	0	0	0	0	0	1	0	0	0	0	0	0	1	0	0	3	0	0	0	0	2	1	0	0	0	5	1	2	0
1783	2	14	1	0	0	1	0	0	0	0	0	0	1	0	0	0	0	0	0	0	0	0	0	0	0	0	0	0	0	0	0	0	0	0	0	0	0	0	0	0	0	0	0	0	0	1	0	0	0
1784	2	13	0	0	0	0	1	0	0	2	1	0	1	3	2	1	0	1	1	0	0	2	0	2	1	1	0	2	1	0	2	0	1	2	0	0	1	1	1	0	1	2	2	2	0	5	9	7	1
1785	2	12	1	0	0	0	1	0	1	0	0	1	1	0	2	0	0	2	3	0	1	1	0	2	2	0	1	1	0	0	2	0	4	0	0	1	0	0	0	0	4	0	0	0	0	9	2	3	3
1786	2	14	1	0	0	0	3	1	3	0	2	2	1	0	0	0	3	2	3	1	0	0	0	1	1	1	3	2	1	1	1	2	2	0	1	2	2	1	0	3	3	1	0	0	0	11	5	4	3
1787	2	14	0	0	0	0	1	0	4	3	1	2	2	1	3	1	1	2	2	2	1	1	0	0	1	3	1	1	2	0	0	0	3	0	3	3	2	1	0	0	1	0	4	1	0	10	6	8	5
1788	2	13	1	0	0	1	2	1	0	1	0	2	1	0	0	0	0	2	2	1	0	0	0	0	1	1	1	2		0	2	1	2	0	0	1	3	2	1	0	1	2	1	0	1	10		3	1
1789	2	13	0	0	0	1	1	0	0	1	0	2	2	1	0	1	0	3	0	3	1	1	0	2	1	1	1	0	1	0	0	0	1	1	3	0	3	1	0	1	0	2	1	0	0	7	9	2	5
1790	2	13	1	0	0	1	2	0	1	3	0	3	2	0	0	1	1	2	4	2	1	2	0	0	2	2	0	1	0	1	2	0	1	0	2	4	4	0	0	4	4	2	3	1	0	13	2	4	6
1791	2	14	0	0	0	0	3	1	4	2	3	2	3	3	0	0	1	2	3	1	0	1	1	2	0	1	2	1	1	2	0	0	1	1	0	2	4	1	0	1	4	2	1	0	0	14	10	6	2
1792	2	13	0	1	0	1	1	0	0	0	2	1	1	0	0	0	1	1	1	0	0	0	0	0	0	0	0	1	0	0	0	0	1	0	0	0	4	1	0	1	2	0	0	0	4	8	1	0	0
1793	2	14	0	0	0	1	2	2	0	3	2	0	3	1	0	0	0	1	0	2	0	1	0	1	0	0	2	2	0	0	0	0	0	1	3	2	2	0	0	0	0	0	0	0	0	7	7	0	3
1794	2	13	1	0	0	1	2	3	0	0	2	2	1	1	0	0	0	0	1	1	1	1	0	2	1	1	1	0	1	0	0	0	0	1	0	2	2	0	0	0	2	0	0	0	1	6	9	0	2
1795	2	13	0	0	0	0	3	2	4	2	4	2	3	1	0	1	1	2	3	1	0	1	2	1	1	1	2	2	2	2	1	2	1	0	3	2	3	1	1	1	0	1	0	3	2	13	8	9	6
1796	2	14	0	0	0	1	3	0	0	1	2	2	2	1	0	1	0	2	2	1	0	1	1	4	0	1	2	2	1	0	0	1	2	0	0	3	3	2	0	1	2	1	0	0	1	12	9	1	0
1797	2	14	0	0	0	1	3	2	0	1	0	1	4	4	0	0	0	4	4	3	0	2	0	1	1	3	0	1	1	0	0	0	0	0	4	4	4	0	0	1	3	4	0	0	0	15	11	4	5
1798	2	15	0	0	0	1	2	2	1	1	1	2	2	1	0	1	0	1	2	1	1	1	0	2	1	2	1	2	1	1	1	1	1	1	2	2	2	2	0	1	3	2	1	1	1	9	10	4	5
1799	2	13	0	0	0	1	1	0	0	0	2	0	1	0	0	0	1	0	0	0	0	0	0	0	0	0	0	1	0	0	0	0	0	0	0	2	0	0	0	0	0	0	0	0	0	2	0	0	0
1800	2	14	1	0	0	1	1	1	2	1	2	3	4	0	0	0	0	1	2	1	1	1	0	0	1	1	2	1	1	2	0	0	1	0	2	1	1	0	1	1	0	0	0	0	1	9	3	3	6
1801	2	13	1	0	0	1	2	1	0	1	2	0	2	3	3	2	0	1	1	2	0	1	0	0	0	1	0	1	0	0	0	0	1	1	0	2	3	3	0	0	0	0	0	0	0	9	10	3	0
1802	2	14	0	0	0	1	0	2	0	0	0	0	0	0	0	0	0	0	0	1	0	0	0	0	0	0	0	0	0	0	0	0	0	1	0	4	4	0	0	0	0	0	0	0	0	4	4	0	0
1803	2	13	0	0	0	0	1	2	2	3	2	1	1	1	1	1	2	1	0	1	0	1	0	1	1	1	2	2	1	1	1	1	2	1	3	3	1	1	0	1	1	1	0	0	1	5	8	4	5
1804	2	13	1	1	0	0	2	0	2	3	2	2	0	1	0	0	0	3	2	1	4	1	0	1	3	2	1	2	1	0	2	0	3	1	4	1	3	2	1	1	4	1	0	2	0	10	7	6	11
1805	2	14	0	1	0	1	2	1	0	2	1	2	2	0	0	1	0	1	3	1	1	0	0	1	3	1	2	2	1	1	0	0	0	1	0	2	4	1	0	0	3	0	0	0	4	11	6	0	5
1806	2	12	1	1	0	1	1	0	0	0	0	0	1	0	0	0	0	1	0	0	0	0	0	0	0	1	0	1	0	0	0	0	0	0	0	0	1	1	0	0	1	1	1	1	1	3	1	2	0
1807	2	14	0	1	0	1	2	2	0	1	0	0	1	1	0	1	0	0	0	0	0	1	0	0	0	2	0	0	0	0	0	0	0	0	0	1	3	0	0	0	1	0	0	0	0	6	3	0	0
1808	2	14	0	1	0	1	0	0	0	0	4	4	4	0	0	0	0	1	0	0	0	0	0	0	0	0	0	0	0	0	0	0	0	0	0	0	0	0	0	4	4	4	4	0	0	4	0	4	0
1809	2	13	0	1	0	1	3	1	0	2	4	2	2	0	0	1	0	1	2	2	1	0	0	1	1	1	1	0	0	0	0	0	0	1	1	2	3	2	0	2	3	1	0	0	0	10	7	1	3
1810	2	15	0	1	0	1	1	0	0	0	0	0	1	0	0	0	0	0	0	0	1	0	0	0	0	0	0	0	0	0	0	0	0	0	0	1	0	0	0	0	0	0	0	0	0	2	0	0	1
1811	2	12	0	1	0	1	0	0	0	1	0	2	1	0	0	0	0	2	0	0	0	2	0	0	1	2	1	1	0	0	0	1	0	0	0	3	3	0	0	0	1	0	2	0	0	4	0	0	1
1812	2	15	0	1	0	1	0	1	1	1	1	1	2	1	1	1	1	1	1	1	1	1	0	0	0	2	1	0	1	0	1	0	0	0	0	1	0	2	0	0	1	1	0	1	0	3	6	4	1
1813	2	14	0	1	0	1	2	1	0	1	1	1	1	0	0	1	0	1	1	0	0	1	0	0	0	0	2	1	0	0	0	1	0	0	0	1	0	1	0	0	1	1	0	0	1	4	2	1	0
1814	2	14	1	1	0	1	1	1	0	0	2	2	3	0	0	0	0	0	0	0	1	0	0	0	1	0	0	0	0	0	0	0	0	0	1	2	2	0	0	0	2	0	1	0	1	6	1	0	3
1815	2	13	0	1	0	1	2	2	0	0	2	1	1	1	0	0	0	1	2	1	2	0	0	1	2	1	0	0	1	0	0	0	0	1	0	2	1	2	0	0	0	0	1	0	1	6	9	0	4
1816	2	13	1	1	0	1	0	4	1	1	4	4	4	0	0	0	0	1	1	0	3	2	1	4	1	4	3	1	2	1	0	0	0	4	3		0	3	0	0	1	0	0	0	4	5	17	1	8
1817	2	13	1	1	0	1	4	1	0	0	4	4	4	2	0	0	0	2	4	1	2	2	0	1	0	0	0	0	0	0	4	4	4	1	0	4	4	1	0	4	4	2	3	2	4	20	7	4	2
1818	2	14	1	1	0	1	2	0	0	1	1	1	1	0	0	0	0	2	1	1	0	0	0	0	2	2	1	0	0	0	0	0	0	0	3	1	2	1	0	0	1	2	0	0	0	6	2	2	5
1819	2	14	1	1	0	0	2	1	1	1	1	1	1	1	0	1	0	1	1	1	1	1	0	1	1	1	1	0	0	1	2	0	0	0	1	1	1	1	1	1	1	1	1	1	2	5	5	4	4
1820	2	13	0	1	0	1	0	3	0	0	0	0	0	0	0	0	0	0	2	1	3	0	0	0	2	1	0	0	0	0	0	0	1	0	0	1	4	0	0	0	0	0	4	0	0	7	4	0	5
1821	2	13	0	1	0	1	1	0	0	1	0	0	0	0	0	0	0	0	0	0	0	0	0	0	0	0	1	0	0	0	0	0	0	0	0	1	0	0	0	0	0	0	0	0	0	1	0	0	0
1822	2	14	1	1	0	0	2	1	4	0	1	2	1	0	4	0	0	1	2	1	0	1	0	0	0	1	0	0	0	0	1	0	0	0	0	2	4	0	0	0	2	1	0	0	1	9	2	9	0
1823	2	14	0	1	0	1	1	1	0	0	1	1	1	0	0	0	0	1	0	0	1	0	0	0	1	0	0	1	0	1	1	0	0	0	0	2	0	0	0	0	1	0	0	0	0	2	1	0	3
1824	2	13	0	1	0	1	0	1	0	1	1	2	1	0	0	0	0	0	0	0	0	1	0	0	2	0	0	1	0	0	0	0	0	0	0	1	2	0	0	0	0	0	0	0	0	3	1	0	2
1825	2	14	0	1	0	1	0	0	0	0	2	0	1	0	0	0	0	0	0	0	0	0	0	0	0	0	0	0	0	0	0	0	0	0	0	1	1	0	0	0	0	0	0	0	0	2	0	0	0
1826	2	14	0	1	0	1	1	1	0	0	2	1	1	0	0	0	0	2	2	0	0	0	0	0	0	0	1	0	0	0	0	1	0	0	0	4	1	0	0	0	2	0	0	0	0	5	1	0	0
1827	2	13	1	1	0	1	1	0	1	1	1	2	1	0	0	0	3	2	0	0	0	0	0	0	0	1	0	0	0	0	0	0	1	0	2	0	1	0	0	4	1	0	0	0	0	4	0	1	2
1828	2	13	1	1	0	1	0	0	1	0	0	1	0	0	0	0	0	1	0	0	1	0	0	0	1	0	0	1	0	0	0	0	0	0	1	1	1	0	0	0	0	0	0	0	0	1	0	1	3
1829	2	14	0	1	0	1	1	0	0	1	1	0	1	0	0	0	0	1	0	0	0	1	0	0	1	0	0	1	0	0	0	0	0	0	1	0	1	1	0	1	1	0	0	0	0	3	1	0	2
1830	2	14	0	1	0	1	0	0	0	1	0	0	1	0	4	3	0	0	0	0	0	0	0	0	0	0	0	1	0	0	0	0	4	0	0	2	0	0	0	0	4	4	4	0	4	5	0	8	0
1831	2	13	1	1	0	1	2	0	0	0	2	3	1	0	0	0	0	1	2	0	0	0	0	0	0	1	0	0	0	0	0	0	0	0	0	1	4	0	0	1	2	0	0	0	0	9	0	0	0
1832	2	14	1	1	0	1	0	0	0	0	4	1	1	0	0	0	0	0	0	0	0	0	0	0	0	0	1	0	0	0	0	0	0	0	0	0	0	0	0	0	0	0	0	0	0	1	0	0	0
1833	2	13	0	1	0	1	1	0	0	1	0	1	0	0	0	0	0	1	1	0	0	0	0	0	1	0	1	1	0	0	1	0	1	0	1	2	1	0	0	0	0	0	0	0	0	4	0	0	2
1834	2	13	1	1	0	1	0	0	0	0	1	0	2	0	2	0	0	1	1	0	0	0	0	0	0	0	0	0	0	0	0	0	0	0	0	1	2	0	0	0	0	2	0	0	0	5	0	4	0
1835	2	13	0	1	0	1	1	0	1	1	0	1	1	1	1	1	0	0	1	1	0	1	0	0	0	1	0	1	0	0	0	1	0	0	1	0	1	1	0	0	1	0	0	0	0	4	3	2	1
1836	2	13	1	1	0	1	3	0	0	1	4	2	2	0	0	0	0	3	3	1	0	1	0	0	0	1	1	0	0	0	0	0	1	0	0	2	3	1	0	1	4	0	1	0	0	12	2	0	0
1837	2	13	0	1	0	1	3	1	0	2	1	1	1	0	0	0	0	1	0	0	0	1	0	0	1	2	1	1	0	0	1	0	0	0	1	0	2	0	0	1	1	0	0	0	0	6	1	0	2
1838	2	13	0	1	0	1	3	0	0	1	1	0	0	0	0	0	0	0	0	0	0	1	0	0	0	0	1	0	0	0	0	0	0	0	0	2	0	0	0	0	1	0	2	0	4	3	0	0	0
1839	2	14	1	1	0	1	1	0	1	0	1	0	1	0	0	0	0	0	1	0	1	0	0	1	1	0	0	1	0	0	0	0	0	0	1	0	1	0	0	0	1	0	0	0	0	4	1	1	3
1840	2	13	0	1	0	1	1	0	0	1	0	2	1	0	1	0	0	2	0	0	0	0	0	0	0	0	0	0	0	0	0	0	0	0	0	1	0	0	0	0	1	0	0	0	0	2	0	1	0
1841	2	13	1	1	0	0	1	0	3	4	4	2	4	0	3	2	0	1	1	0	0	1	0	0	0	0	1	0	0	0	0	0	0	0	0	0	2	0	0	4	2	0	1	0	0	8	0	6	0
1842	2	14	0	1	0	1	1	0	0	0	0	2	2	0	0	0	0	0	0	0	1	0	0	0	1	0	0	1	1	1	0	0	2	0	0	1	2	1	1	0	1	0	0	0	0	7	2	1	3
1843	2	13	1	1	0	1	1	0	0	1	0	2	2	0	0	1	0	1	1	0	0	1	0	0	0	0	0	0	0	0	1	0	0	0	1	1	0	0	0	1	1	0	0	0	1	4	0	0	1
1844	2	14	0	1	0	1	0	0	1	2	0	2	4	0	1	1	3	2	3	0	1	1	0	0	0	2	1	0	0	0	1	0	0	0	1	0	4	0	0	1	1	0	2	0	0	11	0	2	2
1845	2	14	0	1	0	1	4	0	1	3	2	3	2	0	1	0	0	3	1	2	0	0	0	4	2	1	3	3	1	2	1	1	2	1	2	1	0	0	0	0	0	0	0	0	0	9	8	2	6
1846	2	13	1	1	0	1	3	1	1	1	2	0	2	0	0	0	0	3	1	0	1	0	0	0	1	0	0	0	1	1	0	0	0	0	1	2	3	0	0	0	1	0	0	0	0	9	2	1	4
1847	2	14	1	1	0	1	3	0	0	1	2	0	3	0	1	0	0	0	1	0	0	1	0	0	0	0	0	0	0	0	1	0	0	0	0	0	2	1	0	0	0	0	1	0	0	9	1	1	0
1848	2	13	0	1	0	1	2	0	0	0	1	1	0	0	0	0	1	2	1	0	0	0	0	0	0	0	1	0	0	0	0	1	0	1	1	4	0	0	2	2	0	0	0	0	0	3	1	2	1
1849	2	14	1	1	0	1	2	1	1	1	3	1	3	1	0	1	0	1	2	0	1	1	0	0	2	0	0	0	0	0	1	0	1	0	1	1	2	0	0	1	0	0	1	0	0	10	2	1	4
1850	2	13	1	1	0	1	3	0	1	1	0	2	1	0	0	1	0	2	1	0	0	2	0	0	0	1	0	0	0	0	0	0	2	0	0	2	3	1	0	2	1	0	0	0	0	10	1	1	0
1851	2	13	0	1	0	1	2	1	2	4	0	0	1	0	0	1	0	1	0	1	0	1	0	0	0	3	3	0	1	0	0	0	1	0	1	1	0	4	0	0	2	0	2	0	0	4	7	2	1
1852	2	13	0	1	0	1	2	0	1	1	4	2	2	3	2	3	0	1	2	3	2	1	0	0	1	2	1	0	0	0	1	1	0	1	0	2	1	1	0	2	1	0	1	2	0	7	8	5	3
1853	2	13	1	1	0	1	1	2	1	2	0	3	2	0	0	4	0	2	3	2	2	1	0	0	2	3	0	2	1	0	1	0	2	0	1	2	2	1	0	4	1	2	0	0	0	10	6	3	5
1854	2	14	1	1	0	1	1	1	0	1	1	1	4	1	1	2	0	1	2	1	1	1	1	1	2	2	2	2	2	2	2	1	1	1	1	1	1	1	1	0	1	0	0	0	0	9	8	2	6
1855	2	13	0	1	0	1	3	2	2	1	1	2	2	1	0	0	0	1	3	4	0	1	0	1	0	1	2	1	0	0	0	0	1	1	0	1	3	1	0	2	0	0	0	0	0	12	10	2	0
1856	2	13	0	1	0	1	1	0	0	0	1	0	0	0	0	0	0	2	1	0	0	0	1	0	0	0	1	1	0	0	0	0	0	2	0	0	0	0	0	0	0	0	0	0	4	2	2	0	0
1857	2	13	1	1	0	1	2	1	0	0	1	1	1	0	0	0	0	2	4	1	0	1	1	2	2	1	0	2	1	0	0	0	1	1	0	2	4	0	0	0	4	1	0	0	0	12	6	1	2
1858	2	14	0	1	0	1	3	3	2	3	2	2	3	4	1	4	2	2	3	4	2	3	3	4	4	1	2	1	3	2	3	2	1	2	4	3	2	1	2	1	1	0	1	3	2	12	21	8	12
1859	2	14	0	1	0	1	1	0	0	1	2	0	1	4	0	0	0	0	2	4	1	1	0	4	1	0	2	0	1	0	0	0	0	4	0	2	2	4	0	0	0	0	0	0	0	6	21	0	2
1860	2	13	1	1	0	0	0	0	0	1	1	0	0	1	2	2	0	0	0	1	0	1	0	0	0	1	1	1	0	0	0	0	1	0	1	1	0	0	0	1	0	0	0	0	1	1	2	2	1
1861	2	13	0	1	0	1	0	3	0	0	0	0	0	0	0	0	1	0	0	4	0	0	0	1	0	0	0	0	0	0	0	0	2	0	0	2	1	1	0	3	0	0	0	0	0	3	9	0	0
1862	2	14	1	1	0	1	1	0	1	0	4	2	1	0	1	0	0	3	1	0	1	1	0	0	0	1	2	1	0	0	0	0	0	0	2	2	1	0	1	0	0	0	0	2	0	4	0	5	3
1863	2	13	0	1	0	1	4	0	2	2	0	4	4	2	1	1	0	0	4	0	1	0	0	0	1	1	0	1	2	1	0	0	2	4	0	0	4	2	0	0	2	1	1	0	0	18	10	4	3
1864	2	13	1	1	0	1	3	0	0	1	1	0	1	0	0	0	0	0	3	0	0	0	0	0	1	0	1	0	0	0	0	0	0	0	0	2	2	0	0	0	0	0	0	0	0	9	0	0	1
1865	2	12	1	1	0	1	2	0	0	0	0	2	1	0	0	0	0	1	1	0	0	0	0	0	0	0	0	0	0	0	0	0	0	0	0	0	1	0	0	1	1	0	0	0	0	5	0	0	0
1866	2	13	0	1	0	1	0	0	0	1	2	1	1	0	0	0	0	1	0	0	0	0	0	0	0	0	0	1	0	0	0	0	0	0	0	1	0	0	0	0	0	0	1	0	0	1	0	0	0
1867	2	13	1	1	0	1	2	2	0	1	1	1	2	2	0	0	0	1	2	3	0	0	1	1	0	2	1	2	2	0	0	0	2	2	0	1	2	2	3	2	2	2	2	0	0	10	14	5	0
1868	2	13	0	1	0	1	2	0	0	0	3	3	2	1	0	0	2	2	3	4	1	1	0	0	2	2	1	0	0	4	0	0	0	0	0	0	3	0	0	0	0	2	4	4	0	10	5	6	7
1869	2	14	0	1	0	1	1	1	0	1	0	1	1	2	0	0	0	0	1	1	0	1	0	0	0	0	0	1	1	0	0	0	0	0	0	2	0	0	0	0	1	0	0	0	0	3	5	0	0
1870	2	12	1	1	0	1	3	3	2	3	2	4	1	2	2	1	0	1	4	4	4	3	0	2	4	1	0	3	4	1	0	0	1	1	2	2	1	2	0	2	4	2	3	4	3	10	18	10	11
1871	2	14	1	1	0	1	1	0	0	0	0	1	2	1	0	0	0	2	2	1	0	1	0	0	2	1	0	0	0	1	0	0	0	0	2	1	1	1	0	0	2	0	0	0	0	6	3	0	5
1872	2	14	0	1	0	1	2	1	0	3	2	1	1	0	1	1	1	2	1	1	0	1	0	0	1	2	1	1	1	0	1	0	0	0	1	3	3	1	0	0	1	1	1	1	0	7	4	3	2
1873	2	13	0	1	0	1	1	0	0	1	1	1	1	1	0	1	1	0	1	1	0	0	0	1	0	1	0	0	0	0	0	0	1	0	0	1	0	0	0	0	0	0	0	0	0	4	3	0	0
1874	2	13	0	1	0	1	2	2	1	0	1	0	2	1	1	0	0	1	0	2	0	1	0	0	1	1	1	1	0	0	0	0	1	3	1	2	0	0	0	1	1	0	0	0	0	5	8	2	2
1875	2	13	1	1	0	1	2	4	4	2	1	2	2	4	4	3	1	2	4	4	4	1	1	2	2	4	0	1	4	4	0	3	3	4	2	0	4	4	4	4	4	4	4	2	1	15	26	18	12
1876	2	14	1	1	0	0	1	0	4	1	2	3	3	0	4	0	2	4	4	1	1	0	0	0	1	1	0	3	0	2	3	1	1	0	0	1	4	0	3	0	4	0	0	0	0	13	1	11	4
1877	2	14	0	1	0	1	2	1	0	1	2	2	1	0	0	0	0	1	1	0	0	1	0	0	0	1	2	1	0	0	1	0	1	0	0	2	3	1	0	0	1	0	0	0	0	8	2	0	0
1878	2	13	1	1	0	1	2	0	0	0	1	1	1	0	0	0	0	0	1	0	0	0	0	0	0	0	1	1	0	0	0	0	0	0	1	1	2	0	0	2	0	0	0	0	1	6	0	0	1
1879	2	14	0	1	0	1	2	1	0	2	1	2	3	1	0	1	1	3	2	0	2	1	2	0	0	2	2	3	0	0	0	0	0	2	2	2	3	0	2	3	2	0	1	1	0	10	4	3	4
1880	2	14	0	1	0	1	0	1	0	0	1	0	2	1	0	0	0	0	0	2	0	0	0	0	2	0	0	0	1	0	0	0	1	0	0	0	2	0	0	0	0	0	0	0	0	5	5	0	2
1881	2	13	0	1	0	1	1	3	0	2	0	2	3	4	0	1	0	1	4	4	4	1	0	0	4	1	1	0	0	0	1	0	1	0	0	1	4	3	0	0	4	0	1	0	0	13	14	0	8
1882	2	13	1	1	0	1	2	0	0	1	0	1	2	0	0	0	0	1	0	0	0	1	0	0	0	0	0	1	0	0	0	0	0	0	0	1	2	0	0	2	1	0	0	0	1	6	0	0	0
1883	2	14	1	1	0	1	2	2	1	1	1	1	1	1	0	0	0	1	2	1	0	0	0	0	0	1	0	1	0	0	0	0	1	0	1	1	2	1	0	0	1	1	0	0	0	8	5	2	1
1884	2	13	1	1	0	1	1	0	0	0	1	0	2	0	2	0	0	0	0	0	0	0	0	0	0	1	0	0	0	0	1	0	0	0	0	1	1	0	0	0	0	0	0	1	0	4	0	3	0
1885	2	13	0	1	0	0	1	0	1	1	4	0	1	0	0	0	0	0	1	0	0	1	0	0	0	1	0	0	0	0	0	0	0	0	0	0	2	0	0	2	0	0	0	0	0	5	0	1	0
1886	2	15	0	1	0	1	2	1	1	2	2	2	3	4	4	3	4	2	2	2	3	3	4	2	2	2	2	0	0	0	0	0	1	0	1	1	1	0	0	1	0	0	4	2	0	9	9	7	6
1887	2	15	1	1	0	1	1	1	1	0	1	1	0	0	0	0	0	0	0	1	0	0	0	0	0	0	0	1	0	0	0	0	0	1	1	1	0	0	0	0	0	0	0	0	0	1	3	1	1
1888	2	13	0	1	0	1	3	1	2	1	0	3	4	3	0	1	3	4	4	4	3	2	0	1	1	1	1	0	1	0	0	0	2	0	1	3	4	1	0	2	4	1	3	2	0	17	11	5	5
1889	2	13	0	1	0	1	2	2	2	2	4	2	3	2	1	1	2	2	3	2	2	1	0	0	1	1	0	1	2	0	0	1	1	1	1	1	3	1	0	2	3	2	1	0	0	12	10	5	4
1890	2	12	1	1	0	1	0	1	0	1	1	1	1	1	1	0	0	1	0	1	1	0	0	0	1	1	1	0	0	0	0	0	1	0	0	2	1	1	0	0	0	1	0	0	0	3	4	2	2
1891	2	13	0	1	0	1	2	3	0	1	3	0	1	4	1	1	0	0	2	2	1	0	0	1	2	1	1	0	2	1	0	0	1	4	1	2	3	2	0	1	2	1	0	0	0	9	18	2	5
1892	2	12	0	1	0	1	1	2	0	2	2	2	0	0	0	0	0	0	2	1	1	1	0	4	1	0	2	0	1	0	0	0	2	0	1	0	2	1	0	0	1	0	0	0	0	7	9	0	3
1893	2	13	1	1	0	0	3	1	4	4	1	4	4	4	4	4	0	4	4	3	4	4	0	2	4	3	0	4	4	4	4	0	3	3	0	2	4	4	0	4	2	0	1	1	0	18	21	9	12
1894	2	12	0	1	0	1	1	1	0	2	1	2	2	1	1	3	0	2	1	2	1	2	1	0	1	2	0	0	1	0	0	0	1	1	0	4	3	0	0	1	2	0	1	1	0	8	6	2	2
1895	2	13	1	1	0	0	1	1	0	3	2	2	1	2	4	4	0	0	0	0	0	0	0	2	0	0	0	1	0	0	1	0	1	0	1	3	0	1	0	0	1	1	0	0	0	3	6	5	1
1896	2	12	0	1	0	1	4	2	0	0	2	4	4	1	0	1	0	1	3	4	3	1	0	1	3	2	2	2	1	0	0	1	4	1	2	4	4	2	1	1	4	1	1	1	0	19	12	3	8
1897	2	13	0	1	0	1	1	0	0	1	0	0	1	2	0	1	0	1	0	4	0	0	0	2	0	0	1	0	0	0	0	0	1	1	0	0	0	0	0	0	1	1	0	0	0	3	9	1	0
1898	2	13	0	1	0	1	1	2	1	1	0	0	0	1	2	1	4	0	1	2	0	0	2	2	1	0	0	0	1	2	2	2	0	1	0	1	1	0	1	1	0	1	0	0	0	3	9	5	3
1899	2	12	1	1	0	1	1	1	2	2	1	4	0	1	1	3	1	4	2	1	1	1	0	1	1	1	1	1	0	0	0	0	1	0	1	0	1	1	0	4	2	1	1	0	0	5	5	4	3
1900	2	13	0	1	0	0	0	2	0	0	2	0	1	1	3	0	0	1	0	2	0	1	1	2	1	1	0	2	2	1	2	1	1	1	1	1	0	1	3	0	1	0	0	0	1	2	11	6	3
1901	2	13	0	1	0	1	1	0	0	1	0	0	1	0	1	0	0	0	1	0	0	0	0	0	0	0	1	0	0	0	0	0	0	0	0	1	0	0	0	0	0	0	0	0	0	3	0	1	0
1902	2	13	0	1	0	1	1	1	0	3	1	2	1	0	0	1	1	3	3	1	0	1	0	1	0	2	0	1	0	2	0	0	1	0	1	1	0	0	0	2	1	1	3	0	1	6	3	1	3
1903	2	13	0	1	0	1	2	1	0	1	1	0	1	0	0	1	1	1	0	1	3	1	1	0	2	2	1	1	1	0	1	1	2	1	0	1	1	2	0	1	1	0	1	1	0	6	6	1	5
1904	2	14	1	1	0	1	2	0	0	1	1	1	1	0	1	1	0	1	2	1	0	1	0	1	1	1	1	0	0	0	1	0	1	1	0	1	1	0	0	0	1	1	0	0	1	7	3	2	1
1905	2	13	1	1	0	1	0	1	3	4	0	4	1	2	2	1	0	0	4	4	1	0	1	0	0	0	1	0	0	1	0	0	1	0	0	1	4	0	0	1	4	0	2	1	1	10	7	6	2
1906	2	13	0	1	0	1	3	0	0	2	3	2	2	0	0	0	0	0	2	1	1	2	0	0	2	2	1	0	0	0	1	0	3	0	0	2	3	0	0	4	2	0	1	0	0	13	1	0	3
1907	2	13	1	1	0	1	3	2	0	1	1	1	2	1	0	1	0	2	3	1	0	0	0	0	1	1	0	0	1	0	3	0	1	0	0	1	3	1	0	0	2	0	0	0	0	12	6	0	1
1908	2	14	0	1	0	1	2	0	0	1	0	1	0	0	2	0	0	0	2	0	1	1	0	0	1	1	1	1	0	0	0	0	0	0	1	2	3	1	0	1	0	0	0	0	0	7	1	2	3
1909	2	13	1	1	0	1	2	0	0	1	1	1	1	0	2	2	0	3	2	0	1	1	0	1	0	1	0	0	0	0	1	0	2	0	1	3	2	0	0	1	0	1	1	0	1	9	1	3	2
1910	2	13	0	1	0	1	2	0	2	1	3	2	3	0	0	0	1	0	1	0	1	1	1	0	0	0	2	1	1	1	0	0	1	0	2	4	3	0	1	1	0	1	0	0	1	10	1	4	4
1911	2	14	1	1	0	1	1	0	0	1	0	2	1	0	0	0	0	0	2	1	0	0	0	0	1	1	0	1	0	0	1	0	0	0	1	2	2	1	0	0	3	0	0	0	0	6	2	0	2
1912	2	13	1	1	0	1	2	1	0	2	1	4	3	0	0	2	0	1	4	1	3	1	0	1	4	1	0	1	1	0	3	1	1	0	2	2	2	0	0	2	4	1	1	1	1	12	4	2	9
1913	2	13	0	1	0	1	4	2	0	4	1	3	2	1	0	4	0	2	3	3	2	3	0	1	1	3	2	0	0	0	0	0	2	0	0	1	2	0	0	4	4	2	0	0	1	13	7	2	3
1914	2	13	1	1	0	1	2	1	0	1	2	0	2	0	1	0	0	0	1	1	0	0	0	1	0	0	1	0	0	0	0	0	0	0	0	1	2	1	0	0	0	0	0	0	0	7	4	1	0
1915	2	13	0	1	0	1	0	1	0	2	4	4	4	4	0	2	4	4	0	0	1	1	0	0	0	0	0	1	1	2	0	0	1	0	1	4	0	1	0	4	1	0	0	0	0	5	7	0	4
1916	2	12	1	0	0	1	0	0	0	2	2	2	1	0	1	2	0	0	0	2	0	1	0	1	0	0	1	1	1	1	0	0	0	0	0	0	0	1	0	2	4	0	0	2	0	1	5	3	1
1917	2	13	1	1	0	1	3	0	0	1	0	1	0	0	0	0	0	2	1	1	0	0	0	0	0	0	0	0	0	0	0	0	0	0	0	2	2	0	0	0	1	0	1	0	0	6	1	0	0
1918	2	13	1	1	0	1	1	1	0	1	2	1	1	2	0	0	0	1	1	0	0	1	0	0	0	0	0	1	0	0	0	0	1	0	0	2	0	1	0	0	0	1	0	0	0	4	4	1	0
1919	2	13	1	1	0	1	2	0	0	1	2	1	2	0	0	0	0	1	2	0	1	1	0	0	1	1	0	1	0	0	0	0	0	0	0	1	2	1	0	0	1	2	0	0	0	8	1	2	2
1920	2	13	0	1	0	1	0	0	0	1	0	0	0	0	0	0	0	0	0	0	0	0	0	0	0	0	0	0	0	0	0	0	0	0	0	2	0	0	0	0	0	0	0	0	0	0	0	0	0
1921	2	14	0	1	0	1	1	0	0	2	0	0	0	0	0	0	0	0	0	0	0	0	0	0	0	0	0	0	0	0	0	0	0	0	0	2	2	0	0	1	0	0	0	0	0	3	0	0	0
1922	2	13	1	1	0	1	1	2	0	0	1	1	1	0	1	0	0	0	1	0	2	0	0	1	2	0	1	0	0	0	0	0	0	1	2	1	0	0	0	0	0	0	0	0	0	3	4	1	6
1923	2	13	0	1	0	1	2	0	0	1	0	0	1	0	0	0	0	2	3	0	0	0	0	0	0	1	0	1	0	0	0	1	0	0	1	0	3	0	0	0	3	0	0	0	0	9	0	0	1
1924	4	16	1	0	0	1	0	0	0	1	3	1	1	0	0	0	1	1	1	0	0	1	0	0	0	1	3	0	0	0	0	0	0	0	0	3	2	0	0	0	1	0	0	0	0	4	0	0	0
1925	4	16	0	0	0	1	2	1	0	2	1	2	1	1	3	1	1	2	2	1	0	2	2	1	0	2	1	1	2	0	1	4	1	2	2	1	2	2	0	1	3	1	2	0	2	8	10	4	2
1926	4	16	0	0	0	1	1	0	0	1	1	0	1	1	0	1	0	0	1	0	0	1	0	1	1	1	1	1	1	0	0	0	1	1	0	2	3	0	0	4	2	2	0	1	0	7	4	3	1
1927	4	17	0	0	1	1	1	0	0	1	2	4	2	3	1	0	0	2	4	2	1	0	1	2	0	2	2	2	4	2	2	0	1	3	0	2	4	2	0	1	3	0	1	0	0	12	16	1	3
1928	4	16	1	0	1	1	2	1	0	1	1	1	2	1	2	0	1	2	1	1	0	0	0	1	0	1	1	1	0	0	0	0	1	0	1	2	2	0	0	1	2	0	0	1	1	8	4	3	1
1929	4	16	1	0	1	1	2	0	2	0	0	1	1	0	0	0	0	1	2	0	0	0	1	1	0	0	1	1	0	1	1	0	1	1	2	1	1	1	0	4	0	0	0	1	0	7	3	3	3
1930	4	16	1	0	1	1	2	0	0	0	0	2	2	0	2	0	0	2	3	0	0	0	0	2	0	0	1	0	0	0	0	0	1	0	0	1	3	0	0	1	3	1	0	0	3	11	2	3	0
1931	4	18	0	0	1	1	2	0	0	1	0	2	2	0	0	0	0	2	2	0	0	1	0	0	0	1	0	1	1	0	1	0	1	0	0	2	2	0	0	1	3	1	0	0	0	9	1	1	0
1932	4	16	1	1	1	1	0	0	0	0	1	0	1	1	0	0	0	1	1	1	0	0	0	0	0	0	1	1	0	0	0	0	1	1	0	1	2	0	0	0	0	0	0	0	0	5	3	0	0
1933	4	16	1	0	1	1	2	3	4	2	1	3	2	2	4	4	4	4	2	3	3	2	4	2	2	2	3	3	3	4	4	4	3	3	2	2	3	2	4	4	3	3	4	2	2	12	18	17	11
1934	4	16	1	0	1	1	1	0	0	0	2	0	1	0	0	0	0	3	2	1	0	0	1	2	0	1	0	2	0	0	1	0	1	0	0	1	3	0	0	1	2	0	1	0	0	8	3	0	0
1935	4	17	0	0	1	1	2	1	0	0	2	2	2	1	0	0	0	1	2	2	1	1	0	1	1	1	1	0	0	1	2	0	1	0	2	2	2	1	0	2	2	3	1	1	0	9	6	4	5
1936	4	17	0	0	1	1	2	3	0	2	0	1	1	0	0	0	0	1	0	1	0	1	0	3	1	0	1	0	0	0	0	0	1	2	0	2	1	1	0	0	0	1	0	1	2	5	10	2	1
1937	4	16	0	1	1	1	1	4	0	0	1	0	4	2	1	0	0	0	4	1	1	0	0	2	3	1	2	1	0	0	0	0	1	2	0	2	3	2	0	1	2	1	0	0	0	13	13	2	4
1938	4	15	1	1	1	1	1	1	2	1	1	2	2	1	1	1	0	1	1	1	0	1	1	1	0	1	0	1	0	0	0	0	1	0	0	1	1	0	0	0	2	2	0	0	1	6	4	5	0
1939	4	17	0	0	1	1	1	0	0	1	0	0	0	1	3	0	0	0	0	1	0	0	0	1	0	1	0	0	1	0	0	0	0	0	0	0	0	1	0	0	0	0	0	0	0	1	5	3	0
1940	4	17	0	1	1	1	2	1	1	2	3	2	2	1	0	1	0	1	1	2	2	1	3	2	2	2	1	2	2	1	2	1	1	3	1	1	0	1	0	0	0	0	2	1	1	6	12	2	6
1941	4	16	1	0	1	1	2	1	0	1	0	1	1	0	0	0	1	1	4	2	1	1	1	1	1	1	1	1	0	0	1	0	2	1	0	2	4	2	1	1	3	1	1	0	1	13	7	2	2
1942	4	14	1	1	1	1	2	1	0	1	4	1	3	1	0	0	0	0	2	3	2	1	0	1	3	1	2	3	1	0	0	0	1	0	3	2	3	1	0	0	1	1	1	1	0	11	8	2	8
1943	4	16	1	1	1	0	2	0	4	0	0	1	2	2	2	2	0	1	1	0	0	0	0	0	0	0	1	1	0	1	0	0	1	0	0	2	3	0	1	0	1	0	0	0	1	9	2	7	1
1944	4	16	0	0	1	1	0	4	0	0	3	4	2	1	0	0	0	4	2	4	0	0	0	4	2	0	4	4	2	2	0	0	0	4	0	2	0	3	0	0	4	0	0	0	0	4	22	0	4
1945	4	17	0	0	1	1	2	0	0	1	0	1	2	0	0	1	0	2	2	0	0	1	0	0	1	1	1	3	0	0	1	0	1	0	0	0	3	0	0	1	1	1	1	0	0	10	0	1	1
1946	4	15	1	0	1	1	2	0	0	0	1	1	1	0	0	0	0	1	1	0	0	0	0	1	1	1	1	0	0	0	0	0	1	0	0	1	2	0	0	1	0	0	0	0	0	7	1	0	1
1947	4	16	0	0	1	1	0	0	0	1	0	0	0	0	0	0	0	1	1	0	0	1	0	0	1	0	0	1	0	0	0	0	0	0	1	0	0	0	0	0	1	0	0	0	0	1	0	0	2
1948	4	16	1	0	1	1	1	1	1	1	1	3	2	0	0	0	0	1	2	1	0	1	0	2	0	0	1	1	0	1	0	0	1	1	1	1	3	0	0	2	0	0	1	1	2	9	5	2	2
1949	4	16	0	1	1	1	2	0	0	0	0	0	2	0	0	0	0	0	1	0	1	0	0	0	1	0	0	0	0	0	0	0	0	0	0	2	3	0	0	0	2	3	0	0	0	8	0	3	2
1950	4	16	0	0	1	1	1	2	0	0	1	0	2	1	0	0	1	1	1	2	0	1	1	1	0	0	3	1	1	0	0	0	1	3	0	3	2	1	0	0	1	1	0	0	0	7	11	1	0
1951	4	15	1	1	1	1	1	0	0	2	4	3	1	3	0	1	2	4	2	2	2	1	1	2	0	3	1	0	1	2	3	0	3	2	0	1	1	4	0	4	0	2	0	1	0	8	14	3	4
1952	4	16	0	0	1	1	1	0	1	1	0	1	1	2	0	0	0	1	1	1	0	1	0	1	2	1	1	0	0	0	0	0	0	0	0	0	1	0	0	1	0	0	0	0	0	4	4	1	2
1953	4	16	1	1	1	1	4	0	0	0	2	4	4	1	1	0	0	1	3	2	1	0	0	1	1	1	0	1	0	0	0	0	1	0	0	2	4	4	2	0	1	2	0	2	0	16	8	7	2
1954	4	16	0	0	1	1	1	1	1	0	0	1	1	0	0	0	0	1	0	0	0	0	0	1	0	0	0	1	1	0	0	0	0	0	0	1	0	0	0	0	1	0	0	0	1	2	3	1	0
1955	4	16	1	1	1	1	2	0	0	2	1	3	0	0	0	0	1	1	1	1	1	0	0	1	2	1	1	1	1	0	0	0	1	0	0	2	1	0	0	1	1	0	0	1	0	5	3	1	3
1956	4	15	1	0	1	1	0	0	0	1	0	1	2	0	0	0	0	2	0	0	0	1	0	1	0	0	0	1	0	1	1	0	1	0	0	1	2	1	0	0	1	0	0	2	0	5	2	2	1
1957	4	15	0	1	1	1	2	1	0	2	2	2	2	1	0	2	0	0	2	1	1	1	0	1	1	1	0	1	1	0	0	0	2	0	1	1	2	0	0	2	2	0	0	1	0	10	5	1	3
1958	4	13	0	1	1	1	1	0	0	0	0	1	1	0	1	0	0	2	3	1	2	1	0	1	2	1	1	2	1	1	0	1	1	1	2	1	3	1	0	1	2	1	1	2	1	9	5	4	7
1959	4	16	0	1	1	1	1	1	0	0	1	0	2	0	0	0	0	1	1	0	0	1	1	1	1	0	0	0	0	0	1	0	1	0	1	1	1	0	0	0	0	1	0	0	1	6	2	1	2
1960	4	16	1	0	1	1	2	0	0	0	1	2	0	0	0	0	0	0	0	0	0	0	0	0	0	0	0	0	0	0	0	0	0	0	0	0	0	0	0	0	0	0	0	0	0	2	0	0	0
1961	4	17	0	1	1	1	0	3	0	0	0	4	3	2	0	0	0	0	4	1	0	1	0	0	2	0	0	0	1	0	2	0	0	3	0	0	4	0	0	1	2	0	0	2	0	11	10	2	2
1962	4	15	0	0	1	1	1	0	0	1	2	0	2	0	0	0	1	1	1	0	0	1	0	1	1	0	1	1	0	0	1	0	1	1	0	2	1	0	0	0	0	0	0	0	1	6	2	0	1
1963	4	17	0	0	1	1	1	0	0	1	1	2	2	1	0	0	3	1	4	1	0	1	1	1	2	1	4	4	1	0	4	3	0	0	0	4	3	2	0	1	1	0	2	1	0	10	6	1	2
1964	4	10	1	0	1	1	1	0	0	0	1	1	3	0	0	1	0	1	2	0	0	1	1	1	1	0	1	1	0	0	2	1	1	0	1	1	3	0	0	1	0	0	0	0	0	10	1	0	2
1965	4	16	1	1	1	1	4	0	1	4	0	2	2	1	0	0	0	2	2	1	1	3	0	1	1	2	3	1	1	1	3	3	2	0	0	0	2	0	0	1	3	1	4	2	1	12	4	4	3
1966	4	16	0	0	1	1	2	0	0	1	1	1	1	0	0	0	1	0	2	0	0	1	0	0	1	0	2	1	0	0	0	0	0	0	1	2	2	0	0	0	0	1	0	0	0	7	0	1	2
1967	4	16	1	0	1	1	2	0	0	0	0	1	1	0	0	0	0	1	1	1	0	0	0	1	1	1	0	0	0	0	0	0	1	0	1	1	0	0	0	0	1	0	0	0	0	5	2	0	2
1968	4	16	0	1	1	1	1	0	0	0	1	0	2	0	0	0	0	1	1	0	0	1	0	0	0	1	1	2	0	0	0	0	2	0	1	2	2	1	0	0	0	0	0	0	0	8	1	0	1
1969	4	17	0	1	1	1	1	1	0	1	4	4	2	2	0	0	0	0	1	1	0	0	1	0	0	1	2	1	2	1	1	1	2	0	1	1	1	1	1	1	1	1	1	1	1	7	7	3	2
1970	4	17	0	0	1	1	1	0	3	0	0	0	2	0	0	0	1	2	1	0	1	0	0	1	0	0	1	2	1	0	1	0	0	0	1	1	1	0	0	1	1	0	0	0	0	5	2	3	2
1971	4	15	1	0	1	1	1	1	2	0	2	1	2	1	0	0	0	2	2	0	2	1	0	2	4	1	1	1	0	0	1	0	0	1	0	3	3	0	0	0	0	0	0	1	0	8	5	3	6
1972	4	16	0	1	1	1	0	0	0	0	1	0	1	0	0	0	0	0	0	0	0	0	0	0	0	0	0	0	0	0	0	0	0	0	0	0	1	0	0	0	0	0	0	0	0	2	0	0	0
1973	4	15	1	1	1	0	2	0	0	2	2	0	0	0	0	0	1	0	0	0	0	0	0	0	0	0	0	0	0	0	0	0	0	0	0	0	0	0	0	0	0	0	0	0	0	2	0	0	0
1974	4	15	1	0	1	1	1	0	0	1	0	0	1	0	3	0	0	1	1	0	0	1	0	0	0	0	0	1	0	0	0	0	0	1	1	2	1	0	0	0	0	1	0	0	0	4	1	4	1
1975	4	17	1	0	1	1	3	1	0	2	1	1	3	1	2	1	1	2	4	0	0	1	0	1	0	0	0	2	0	0	0	0	2	1	0	0	3	0	0	1	4	1	3	1	0	15	4	4	0
1976	4	15	0	0	1	1	0	1	0	0	1	0	0	2	0	0	4	1	4	2	0	0	0	4	2	1	1	0	0	0	1	0	1	2	0	1	3	0	0	0	4	0	1	0	1	8	11	0	2
1977	4	18	1	0	1	1	1	0	0	2	0	1	1	0	0	0	0	1	1	0	0	0	0	1	0	0	0	1	0	0	0	0	0	0	0	0	1	0	0	2	2	0	1	1	1	4	1	1	0
1978	4	15	0	0	1	1	0	1	0	1	0	1	0	0	1	0	0	2	0	2	1	1	0	2	3	1	0	1	2	2	4	1	4	2	1	3	2	1	0	1	0	1	0	0	0	6	10	2	7
1979	4	15	1	1	1	1	1	0	0	0	0	1	2	0	0	0	0	2	1	0	1	1	0	0	1	0	0	1	0	0	0	0	0	0	0	0	1	0	0	0	1	0	0	0	0	5	0	0	2
1980	4	16	0	0	1	1	0	4	0	1	0	0	0	0	0	4	0	0	4	4	0	0	0	4	0	0	0	1	4	0	4	0	0	4	0	1	4	0	0	0	0	2	0	0	0	8	20	2	0
1981	4	15	1	0	1	1	0	0	0	0	0	2	1	0	0	0	0	1	1	1	0	0	0	2	0	0	0	0	0	0	1	0	1	0	0	1	2	0	0	0	1	1	0	0	0	5	3	1	0
1982	4	17	0	0	1	1	2	0	0	0	2	1	2	0	0	0	0	2	1	1	0	0	0	1	0	0	0	0	0	1	1	0	1	1	1	1	2	1	1	2	1	1	1	1	1	8	4	3	2
1983	4	15	0	1	1	1	2	1	0	2	2	1	3	0	0	1	0	0	1	0	0	0	0	1	1	1	0	0	0	0	0	0	1	0	0	2	3	0	0	4	0	0	0	2	0	10	2	2	1
1984	4	16	0	1	1	1	2	1	3	4	3	3	4	2	1	0	0	1	2	3	2	3	0	2	2	1	2	0	4	0	0	0	2	2	2	3	4	0	0	0	2	2	3	1	0	14	14	7	6
1985	4	18	0	0	1	1	1	0	0	0	2	1	1	0	0	0	0	1	1	1	0	0	0	0	0	0	0	1	0	0	0	0	0	0	0	1	1	0	0	1	1	1	0	0	0	4	1	1	0
1986	4	15	1	1	1	1	2	2	2	2	1	1	2	2	2	2	1	1	1	1	1	1	0	2	1	1	1	1	1	1	1	1	2	2	1	1	1	2	2	2	1	2	1	1	0	8	12	9	4
1987	4	16	0	0	1	1	0	0	0	0	0	0	2	0	0	0	0	1	1	0	0	0	0	1	2	1	2	1	0	0	0	0	1	1	1	1	1	1	1	0	0	0	0	0	0	5	3	1	3
1988	4	17	1	0	1	1	2	1	0	0	0	2	4	0	0	1	0	3	3	1	1	1	0	1	1	1	2	2	1	0	1	0	3	1	1	2	3	1	0	0	0	1	1	0	0	15	6	1	3
1989	4	18	0	1	1	1	0	4	1	0	2	0	4	1	0	0	0	0	2	1	0	0	0	1	1	1	1	1	1	0	0	1	0	0	1	2	1	1	0	0	3	0	0	2	0	7	9	3	2
1990	4	17	1	0	1	1	3	1	0	1	0	2	3	2	0	0	0	2	4	4	0	2	0	3	2	2	2	1	0	0	0	0	3	4	1	2	4	0	0	0	4	0	3	0	3	17	14	0	3
1991	4	17	0	0	1	1	1	0	0	0	1	1	0	0	0	0	1	0	1	1	0	0	1	1	0	0	1	1	0	0	1	0	1	0	1	1	0	0	0	0	1	0	0	0	0	3	2	0	1
1992	4	15	1	0	1	1	0	1	1	1	3	0	1	1	0	0	0	1	0	1	0	0	0	1	0	0	0	1	0	0	1	0	1	1	0	1	1	0	0	0	1	1	0	0	0	3	5	2	0
1993	4	15	1	1	1	1	0	0	3	0	1	2	3	1	0	0	0	2	1	1	1	0	0	0	0	0	1	1	0	0	1	0	2	0	0	0	1	0	0	0	2	2	0	1	1	7	2	6	1
1994	4	16	1	0	1	1	2	0	1	0	1	1	1	0	1	0	0	1	2	0	0	1	0	0	1	0	0	1	1	0	0	0	1	0	1	0	2	0	0	0	2	0	0	0	0	8	1	2	2
1995	4	17	1	0	1	1	1	0	0	0	0	3	3	0	0	0	0	2	2	0	0	0	0	0	0	0	0	1	0	0	0	0	0	0	0	2	2	0	0	1	0	0	0	0	0	8	0	0	0
1996	4	15	1	0	1	1	1	1	0	0	1	2	3	0	0	0	0	3	3	1	0	0	0	0	2	0	3	2	0	0	1	0	0	0	0	1	4	0	0	0	3	0	0	1	2	11	2	1	2
1997	4	16	0	0	1	1	1	0	0	2	0	1	1	0	0	0	2	0	1	0	0	0	0	0	0	0	2	4	0	0	0	2	0	1	0	4	2	2	0	0	4	2	2	2	2	5	3	4	0
1998	4	15	0	0	1	1	2	0	0	2	1	0	2	2	2	0	1	2	2	3	1	2	0	4	2	2	0	1	0	0	0	0	2	0	0	2	2	2	0	1	3	0	0	0	0	10	11	2	3
1999	4	14	1	0	1	1	0	0	1	2	0	0	1	1	2	2	1	0	3	1	0	1	0	0	1	1	0	1	0	2	0	0	1	1	1	0	2	1	0	2	2	0	0	0	4	7	4	3	4
[truncated: 1,785 more rows]
[truncated: 308 more columns]
